# Supplementary material for: Legionella pneumophila IrsA, a novel, iron-regulated exoprotein that facilitates growth in low-iron conditions and modulates biofilm formation
Source: Microbiol Spectr. 2024 Nov 29;13(1):e02313-24. doi: 10.1128/spectrum.02313-24 (PMC11705809; doi:10.1128/spectrum.02313-24)
Supplement: Table S1 — Full dataset from RNA Seq analysis. [file spectrum.02313-24-s0002.xlsx]

## Sheet: TABLE S1. Full dataset obtained
	TABLE S1. Full dataset obtained from RNA-Seq analysis
Ensembl ID	Gene Symbol	Location	Strand	Biotype	Log2 Fold Change	LFC Standard Error	Wald Statistic	p Value	FDR Adj p Value	Significant	Status	Mean	Mean_WT_No_Fe	Mean_WT_Plus_Fe	NC_AL_RS12Bact_B2_S6	NC_AL_RS12Bact_I2_S5	NC_AL_RS12Bact_X2_S4	NC_AL_RS12Bact_A1_S3	NC_AL_RS12Bact_P1_S2	NC_AL_RS12Bact_Z1_S1
frgA	siderophore biosynthetic protein FrgA	CP160799:432943-434670	-	protein_coding	-7.97676	0.190291	-41.9187	0	0	Yes	OK	283608	564975	2241.78	474347	588937	631641	2079.08	1836.04	2810.21
lbtA	siderophore legiobactin biosynthesis protein LbtA	CP160799:2256017-2257759	+	protein_coding	-8.63387	0.143917	-59.992	0	0	Yes	OK	321157	640700	1613.18	588258	670716	663126	1812.84	1482.14	1544.56
lbtB	legiobactin export MFS transporter LbtB	CP160799:2257752-2258966	+	protein_coding	-7.42214	0.176635	-42.0195	0	0	Yes	OK	16131.3	32075.7	186.982	30838.5	39460.6	25928	178.845	193.586	188.515
lbtC	legiobactin import MFS transporter LbtC	CP160799:2258963-2260123	+	protein_coding	-5.8981	0.184768	-31.9216	1.33864e-223	1.0003e-220	Yes	OK	27418.6	53933.6	903.601	49757.9	67309.3	44733.6	786.513	849.965	1074.33
iroT	T4SS effector ferrous iron transporter IroT/MavN	CP160799:410691-412673	-	protein_coding	-5.71016	0.196707	-29.0288	2.8538e-185	1.706e-182	Yes	OK	36715.7	72054	1377.45	74783.3	68040.9	73337.8	1794.55	1367.2	970.607
lbtU	siderophore legiobactin import outer membrane protein LbtU	CP160799:2254798-2255883	+	protein_coding	-3.82646	0.134044	-28.5464	3.11464e-179	1.55161e-176	Yes	OK	1019.9	1905.97	133.822	1907.77	1970.98	1839.16	129.053	128.049	144.365
ABXK18_02655	FeoC-like transcriptional regulator	CP160799:584544-584759	+	protein_coding	-2.90601	0.119551	-24.3077	1.62654e-130	6.94532e-128	Yes	OK	1456.33	2569.83	342.831	2468.87	2583.67	2656.94	361.755	322.644	344.093
feoB	Fe(2+) transporter permease subunit FeoB	CP160799:582308-584563	+	protein_coding	-3.29674	0.140083	-23.5343	1.81889e-122	6.79585e-120	Yes	OK	8630.24	15666.4	1594.06	15684.1	17751.8	13563.4	1639.08	1505.33	1637.77
ABXK18_14915	hypothetical protein	CP160799:3307810-3308244	-	protein_coding	-5.25997	0.225479	-23.3279	2.30852e-120	7.66687e-118	Yes	OK	1753.03	3415.8	90.2657	3643.83	2944.58	3658.99	108.73	110.909	51.1584
feoA	ferrous iron transporter FeoA	CP160799:582084-582311	+	protein_coding	-3.82195	0.182623	-20.9281	2.97401e-97	8.88931e-95	Yes	OK	675.062	1261.15	88.9709	1113.24	1543.07	1127.15	76.2125	96.7931	93.9071
bioB	biotin synthase BioB	CP160799:2095847-2096794	-	protein_coding	-2.33588	0.181053	-12.9016	4.40612e-38	1.19726e-35	Yes	OK	13343.1	22273.4	4412.78	23877.4	19481.8	23461	5509.66	4305.28	3423.41
sufC	Fe-S cluster assembly ATPase SufC	CP160799:2987056-2987808	-	protein_coding	-1.68476	0.162116	-10.3923	2.6866e-25	6.69188e-23	Yes	OK	5155.31	7863.49	2447.14	7938.55	8194.04	7457.87	2929.61	2478.31	1933.51
lem27	Dot/Icm T4SS effector Lem27	CP160799:744140-745858	+	protein_coding	-1.6384	0.169826	-9.64753	5.03553e-22	1.15778e-19	Yes	OK	5515.87	8349.96	2681.79	7089.04	7803.95	10156.9	2922.5	2270.61	2852.25
ceg18	Dot/Icm T4SS effector Ceg18	CP160799:2632168-2632899	+	protein_coding	-2.11082	0.228735	-9.22826	2.7507e-20	5.87275e-18	Yes	OK	43897.2	71289.4	16504.9	46938.9	73506.4	93423	20460.5	14682.3	14372
sufD	Fe-S cluster assembly protein SufD	CP160799:2985773-2987059	-	protein_coding	-1.64416	0.185372	-8.86954	7.34513e-19	1.46364e-16	Yes	OK	2327.47	3525.89	1129.05	3744.83	3689.1	3143.75	1466.33	1054.64	866.188
ABXK18_13250	SUF system Fe-S cluster assembly protein	CP160799:2983686-2984021	-	protein_coding	-1.0896	0.123388	-8.83071	1.0401e-18	1.94304e-16	Yes	OK	3048.68	4147.99	1949.37	3872.77	4178.6	4392.6	2120.74	1831	1896.36
ceg23	Dot/Icm T4SS effector Ceg23	CP160799:1927589-1928908	+	protein_coding	-1.16993	0.134809	-8.6784	4.0139e-18	7.05738e-16	Yes	OK	1600.19	2215.17	985.206	2078.34	2477.77	2089.39	957.229	1092.96	905.433
bioA	adenosylmethionine--8-amino-7-oxononanoate transaminase	CP160799:2096867-2098201	+	protein_coding	-1.53584	0.182135	-8.43243	3.38556e-17	5.62191e-15	Yes	OK	358.894	533.048	184.74	613.852	491.664	493.627	194.088	215.768	144.365
ABXK18_00585	DUF3865 domain-containing protein	CP160799:126724-127428	+	protein_coding	-1.30254	0.158806	-8.20211	2.36203e-16	3.71585e-14	Yes	OK	504.446	718.26	290.631	643.03	819.08	692.671	301.802	247.024	323.069
sufB	Fe-S cluster assembly protein SufB	CP160799:2987810-2989258	-	protein_coding	-2.01781	0.248929	-8.10593	5.23418e-16	7.82248e-14	Yes	OK	3236.71	5190.65	1282.77	5497.74	5293.76	4780.45	1838.25	1287.55	722.524
ABXK18_11635	hypothetical protein	CP160799:2603631-2604638	+	protein_coding	-1.35878	0.16983	-8.00078	1.23633e-15	1.75971e-13	Yes	OK	10292.7	14810.1	5775.31	13033.4	13642.3	17754.7	6793.08	5533.34	4999.5
ABXK18_07840	ribonucleoside-diphosphate reductase subunit alpha	CP160799:1749191-1752019	-	protein_coding	-1.13336	0.145086	-7.81161	5.64617e-15	7.6711e-13	Yes	OK	57697.1	79262.1	36132	68937.7	77607.2	91241.5	39076.7	33553.9	35765.3
ABXK18_13280	SUF system Fe-S cluster assembly regulator	CP160799:2989251-2989712	-	protein_coding	-1.95654	0.25106	-7.79309	6.53891e-15	8.49774e-13	Yes	OK	3872.69	6157.78	1587.59	5859.09	6695.27	5918.98	2164.44	1741.27	857.078
ceg29	Dot/Icm type IV secretion system effector Ceg29	CP160799:885767-886585	-	protein_coding	-1.31962	0.18024	-7.32148	2.45251e-13	3.0544e-11	Yes	OK	4645.15	6633.15	2657.14	5313.69	6081.5	8504.27	2738.57	2378.49	2854.36
cydP	cytochrome oxidase putative small subunit CydP	CP160799:2338570-2338740	-	protein_coding	1.23482	0.169523	7.28407	3.23901e-13	3.87257e-11	Yes	OK	222.53	132.83	312.229	151.499	126.428	120.563	291.64	313.569	331.478
ABXK18_10110	adenylate/guanylate cyclase domain-containing protein	CP160799:2260267-2262372	+	protein_coding	-1.51091	0.208874	-7.23362	4.70285e-13	5.40647e-11	Yes	OK	1764.96	2613.65	916.264	2352.16	3380.05	2108.72	709.284	876.18	1163.33
ABXK18_13260	SufS family cysteine desulfurase	CP160799:2984539-2985783	-	protein_coding	-1.31528	0.184131	-7.14321	9.1177e-13	1.00936e-10	Yes	OK	1687.31	2406.48	968.149	2721.37	2342.7	2155.35	1205.17	983.055	716.217
ABXK18_15440	hypothetical protein	CP160799:3432362-3433108	-	protein_coding	-0.791811	0.111831	-7.08044	1.43703e-12	1.53403e-10	Yes	OK	2779.19	3523.05	2035.33	3349.81	3542.14	3677.18	2081.11	2052.82	1972.05
epmA	elongation factor P--(R)-beta-lysine ligase	CP160799:2982730-2983683	-	protein_coding	-1.05795	0.152498	-6.9375	3.99092e-12	4.11339e-10	Yes	OK	738.496	996.976	480.016	1077.33	985.489	928.111	531.455	518.247	390.345
sufU	Fe-S cluster assembly sulfur transfer protein SufU	CP160799:2984093-2984542	-	protein_coding	-1.34891	0.194572	-6.9327	4.12896e-12	4.11383e-10	Yes	OK	555.665	797.211	314.118	900.017	769.373	722.243	359.723	363.983	218.649
ABXK18_06675	lpg1986 family Dot/Icm T4SS effector	CP160799:1480790-1483651	+	protein_coding	-0.97409	0.140954	-6.91067	4.82369e-12	4.65097e-10	Yes	OK	1704.5	2258.91	1150.08	1865.12	2481.01	2430.6	1146.24	1173.62	1130.39
sdbB	Dot/Icm T4SS effector alpha/beta hydrolase	CP160799:121865-123106	-	protein_coding	-0.866017	0.12574	-6.88736	5.68356e-12	5.3088e-10	Yes	OK	5514.08	7121.17	3907	6435.91	7757.48	7170.11	4045.36	3699.31	3976.34
sdbB	Dot/Icm T4SS effector SdbB	CP160799:809014-810360	-	protein_coding	-0.866017	0.12574	-6.88736	5.68356e-12	5.3088e-10	Yes	OK	5514.08	7121.17	3907	6435.91	7757.48	7170.11	4045.36	3699.31	3976.34
ceg14	Dot/Icm T4SS effector Ceg14/sidL	CP160799:3144644-3146644	-	protein_coding	-1.07056	0.157922	-6.77907	1.20956e-11	1.06998e-09	Yes	OK	2141.34	2901.14	1381.53	2520.5	3589.69	2593.25	1335.24	1451.9	1357.45
sidE	T4SS effector NAD-dependent ubiquitin ligase SidE	CP160799:3344614-3349104	+	protein_coding	-0.968725	0.142918	-6.77817	1.21711e-11	1.06998e-09	Yes	OK	14712.1	19473.6	9950.68	18208	22795.9	17416.9	10112.9	10365.9	9373.19
ABXK18_10020	flagellin	CP160799:2238822-2240249	+	protein_coding	-1.14256	0.169306	-6.74849	1.49392e-11	1.24651e-09	Yes	OK	1946.6	2679.53	1213.68	2019.99	2821.39	3197.2	1151.32	1272.43	1217.29
ABXK18_10795	lpg1137 family Dot/Icm T4SS effector	CP160799:2416445-2417419	+	protein_coding	-0.993997	0.147307	-6.74777	1.50132e-11	1.24651e-09	Yes	OK	1794.06	2388.44	1199.67	2296.05	2788.98	2080.29	1139.12	1330.91	1128.99
ABXK18_09245	peptidase	CP160799:2071175-2071468	-	protein_coding	-1.3185	0.196663	-6.70438	2.02264e-11	1.63397e-09	Yes	OK	3781.94	5398.95	2164.92	3986.11	5132.75	7077.98	2458.11	2006.44	2030.22
ABXK18_03335	FAD-binding oxidoreductase	CP160799:737342-738298	-	protein_coding	-1.1232	0.169021	-6.6453	3.026e-11	2.38019e-09	Yes	OK	457.973	627.695	288.25	543.152	560.821	779.112	302.818	282.313	279.619
ABXK18_10985	lpg1106 family Dot/Icm T4SS effector	CP160799:2463393-2464655	+	protein_coding	-1.17261	0.177674	-6.59978	4.11767e-11	3.15583e-09	Yes	OK	13670	18938.8	8401.22	15307	17363.8	24145.7	8511.41	7654.72	9037.51
ABXK18_07835	ribonucleotide-diphosphate reductase subunit beta	CP160799:1748074-1749177	-	protein_coding	-1.20118	0.183113	-6.55981	5.38769e-11	3.99324e-09	Yes	OK	4518.44	6297.3	2739.58	5448.36	5741.12	7702.41	3293.4	2696.09	2229.24
lgt3	Dot/Icm type IV secretion system effector Lgt3/LegC5	CP160799:2077524-2080073	-	protein_coding	-1.19549	0.182313	-6.55734	5.47751e-11	3.99324e-09	Yes	OK	6133.45	8538.04	3728.86	6792.77	10214.7	8606.63	3796.4	4330.48	3059.69
ABXK18_03545	LirA/MavJ family T4SS effector	CP160799:789575-790519	-	protein_coding	-0.967961	0.147984	-6.54097	6.11212e-11	4.34979e-09	Yes	OK	842.264	1115.33	569.202	1034.68	1101.11	1210.18	574.134	478.924	654.547
ABXK18_11360	single-stranded DNA-binding protein	CP160799:2529290-2529712	+	protein_coding	-1.4497	0.222471	-6.51636	7.20331e-11	5.00714e-09	Yes	OK	277.151	405.199	149.103	299.632	447.36	468.605	157.506	180.479	109.325
ABXK18_15100	type IV secretion protein Dot	CP160799:3359552-3360658	-	protein_coding	-1.47786	0.22959	-6.43695	1.21896e-10	8.2806e-09	Yes	OK	11552.7	17001.6	6103.71	11331	15240.5	24433.4	6137.65	5597.87	6575.6
ABXK18_08140	Spy/CpxP family protein refolding chaperone	CP160799:1821298-1821708	-	protein_coding	-1.45609	0.227778	-6.39259	1.63095e-10	1.08331e-08	Yes	OK	2495.51	3657.7	1333.32	2377.98	3723.68	4871.44	1621.8	1127.24	1250.93
vipE	Dot/Icm T4SS effector VipE	CP160799:414141-415001	-	protein_coding	-1.04119	0.164949	-6.31221	2.75077e-10	1.7874e-08	Yes	OK	1138.37	1532.42	744.312	1362.37	1922.35	1312.55	729.608	696.709	806.62
ABXK18_10920	glycosyl hydrolase family 18 protein	CP160799:2447028-2449376	-	protein_coding	-1.07463	0.171923	-6.25066	4.0873e-10	2.59935e-08	Yes	OK	63578.4	86219.8	40936.9	69074.6	83073.9	106511	44698.1	40628.9	37483.7
ABXK18_09360	8-amino-7-oxononanoate synthase	CP160799:2094701-2095846	-	protein_coding	-1.01047	0.166287	-6.07664	1.22725e-09	7.64217e-08	Yes	OK	264.776	353.559	175.992	383.798	322.013	354.866	203.233	166.363	158.381
ABXK18_09240	GIY-YIG nuclease family protein	CP160799:2071024-2071113	-	protein_coding	-1.15192	0.191695	-6.0091	1.86553e-09	1.13798e-07	Yes	OK	199.929	275.674	124.184	251.376	235.566	340.08	134.134	119.983	118.435
purH	bifunctional phosphoribosylaminoimidazolecarboxamide formyltransferase/IMP cyclohydrolase	CP160799:3116633-3118222	+	protein_coding	0.725753	0.121357	5.9803	2.22734e-09	1.3315e-07	Yes	OK	5141.57	3874.98	6408.16	4228.51	3851.19	3545.25	6251.46	6438.76	6534.25
ABXK18_09355	alpha/beta fold hydrolase	CP160799:2094001-2094720	-	protein_coding	-1.03713	0.174158	-5.9551	2.59911e-09	1.52328e-07	Yes	OK	276.852	372.095	181.61	300.754	389.009	426.521	190.023	184.512	170.294
bioD	dethiobiotin synthase	CP160799:2093366-2094004	-	protein_coding	-1.29414	0.223286	-5.7959	6.79539e-09	3.88931e-07	Yes	OK	131.264	186.811	75.717	212.099	167.49	180.845	52.8407	86.7105	87.5999
ABXK18_03375	hypothetical protein	CP160799:743895-744146	+	protein_coding	-0.890664	0.153737	-5.79343	6.89641e-09	3.88931e-07	Yes	OK	441.542	574.166	308.919	512.853	572.707	636.939	273.349	306.512	346.896
prmA	50S ribosomal protein L11 methyltransferase	CP160799:3115737-3116606	+	protein_coding	0.843183	0.148933	5.66149	1.50064e-08	8.3063e-07	Yes	OK	8557.86	6126.1	10989.6	6741.15	6134.45	5502.7	9301.99	11532.5	12134.3
ubiD	4-hydroxy-3-polyprenylbenzoate decarboxylase	CP160799:261480-262946	+	protein_coding	0.886361	0.156948	5.64747	1.62823e-08	8.84869e-07	Yes	OK	6188.2	4344.63	8031.76	4888.37	4119.17	4026.36	7489.15	9569.41	7036.73
legA7	Dot/Icm T4SS effector LegA7	CP160799:3178475-3179149	+	protein_coding	-1.00338	0.178581	-5.61864	1.92467e-08	1.02729e-06	Yes	OK	2775.33	3702.51	1848.16	3666.28	3691.26	3749.98	2255.89	1947.96	1340.63
ABXK18_00975	F0F1 ATP synthase subunit epsilon	CP160799:209188-209610	+	protein_coding	0.67281	0.120003	5.60662	2.0631e-08	1.08186e-06	Yes	OK	10939.8	8433.97	13445.6	9020.37	7856.9	8424.65	13605.5	13986.6	12744.7
pth	aminoacyl-tRNA hydrolase	CP160799:588473-589042	-	protein_coding	1.14831	0.205882	5.57752	2.43979e-08	1.25733e-06	Yes	OK	3087.56	1919.6	4255.52	2563.14	1673.82	1521.83	4777	4613.81	3375.75
ravK	Dot/Icm T4SS effector RavK	CP160799:2542006-2542746	-	protein_coding	-1.00761	0.180935	-5.56891	2.56341e-08	1.29865e-06	Yes	OK	714.27	953.891	474.649	727.196	916.332	1218.15	496.906	479.933	447.11
legC3	Dot/Icm type IV secretion system effector LegC3/PpeA	CP160799:1835515-1837200	-	protein_coding	-1.07327	0.19456	-5.5164	3.46007e-08	1.72369e-06	Yes	OK	32001.4	43384.4	20618.4	31598.2	44111.4	54443.5	23718.4	19667.2	18469.6
legC3	Dot/Icm T4SS effector LegC3/PpeA	CP160799:1833739-1835379	-	protein_coding	-1.07327	0.19456	-5.5164	3.46007e-08	1.72369e-06	Yes	OK	32001.4	43384.4	20618.4	31598.2	44111.4	54443.5	23718.4	19667.2	18469.6
ABXK18_04530	hypothetical protein	CP160799:999235-999672	+	protein_coding	-0.799298	0.146278	-5.46424	4.64898e-08	2.278e-06	Yes	OK	393.466	499.467	287.464	544.275	500.308	453.819	313.996	279.289	269.107
dnaG	DNA primase	CP160799:955593-957326	-	protein_coding	0.946077	0.173938	5.43917	5.35308e-08	2.5807e-06	Yes	OK	3668.36	2506.65	4830.08	3004.17	2200.06	2315.73	4747.53	5739.03	4003.67
yidD	membrane protein insertion efficiency factor YidD	CP160799:187215-187460	+	protein_coding	0.903551	0.167915	5.381	7.40722e-08	3.51432e-06	Yes	OK	277.908	193.341	362.475	214.343	183.699	181.982	388.176	390.197	309.053
ravS	Dot/Icm T4SS effector RavS	CP160799:2357439-2359331	-	protein_coding	-0.800484	0.149063	-5.3701	7.86942e-08	3.67527e-06	Yes	OK	1045.14	1328.02	762.255	1072.84	1502.01	1409.23	744.85	745.106	796.809
ABXK18_13690	GNAT family N-acetyltransferase	CP160799:3065040-3066083	-	protein_coding	0.944941	0.176293	5.36007	8.31885e-08	3.82539e-06	Yes	OK	234.68	160.496	308.863	158.232	190.182	133.075	289.608	305.503	331.478
sdbC	Dot/Icm T4SS effector SdbC	CP160799:906421-907725	+	protein_coding	-0.884063	0.167697	-5.27178	1.3511e-07	6.11883e-06	Yes	OK	11193.8	14519.6	7868.02	12518.3	14172.9	16867.5	9307.07	7611.37	6685.63
dupA	Dot/Icm T4SS effector deubiquitinase DupA/LaiE	CP160799:1209831-1210952	-	protein_coding	-0.803376	0.154083	-5.21392	1.8489e-07	8.22359e-06	Yes	OK	16689	21219.6	12158.5	17109.3	23397.8	23151.6	11782.5	11583.9	13109.2
ABXK18_06695	hypothetical protein	CP160799:1487296-1488960	-	protein_coding	-0.873856	0.167671	-5.21173	1.87087e-07	8.22359e-06	Yes	OK	823.616	1065.29	581.942	847.273	1083.82	1264.78	636.12	600.924	508.78
recQ	DNA helicase RecQ	CP160799:2665214-2667040	+	protein_coding	0.72125	0.138861	5.19404	2.05781e-07	8.91419e-06	Yes	OK	2047.47	1545.89	2549.05	1720.36	1408	1509.32	2433.72	2875.56	2337.87
ABXK18_04090	hypothetical protein	CP160799:903930-904289	-	protein_coding	-1.32794	0.2567	-5.17313	2.30208e-07	9.82987e-06	Yes	OK	4002.57	5725.05	2280.1	3266.77	7565.14	6343.23	1723.42	2402.69	2714.2
ABXK18_09305	lpg1484 family Dot/Icm T4SS effector	CP160799:2082182-2082991	+	protein_coding	-1.06244	0.206474	-5.14563	2.66631e-07	1.12248e-05	Yes	OK	690.352	933.451	447.253	660.985	909.848	1229.52	521.294	415.404	405.062
ceg32	Dot/Icm T4SS effector Ceg32/SidI	CP160799:781820-784648	-	protein_coding	-0.919089	0.180052	-5.10458	3.31531e-07	1.37631e-05	Yes	OK	5800.54	7588.5	4012.58	6110.47	9557.73	7097.32	3606.38	3849.54	4581.83
cas9	type II-B CRISPR-associated RNA-guided endonuclease Cas9/Csx12	CP160799:15079-16326	-	protein_coding	1.19812	0.238065	5.03276	4.83476e-07	1.9796e-05	Yes	OK	146.405	88.8343	203.977	92.0217	99.4133	75.0678	146.328	265.173	200.429
ABXK18_00365	HAD family hydrolase	CP160799:79469-80662	-	protein_coding	-0.916708	0.18229	-5.02884	4.93467e-07	1.99321e-05	Yes	OK	2488.47	3252.69	1724.25	3245.45	3571.32	2941.29	2014.04	1912.67	1246.02
lepA	translation elongation factor 4	CP160799:1638113-1639945	+	protein_coding	-0.729603	0.147086	-4.96039	7.0351e-07	2.80372e-05	Yes	OK	29175	36399.2	21950.8	30696	36539.8	41961.7	21577.3	20795.4	23479.6
lepA	Dot/Icm type IV secretion system effector LepA	CP160799:442313-445768	-	protein_coding	-0.729603	0.147086	-4.96039	7.0351e-07	2.80372e-05	Yes	OK	29175	36399.2	21950.8	30696	36539.8	41961.7	21577.3	20795.4	23479.6
ABXK18_11160	metalloregulator ArsR/SmtB family transcription factor	CP160799:2495827-2496123	-	protein_coding	-0.972181	0.197041	-4.9339	8.06019e-07	3.13023e-05	Yes	OK	162.769	215.761	109.777	253.621	192.343	201.318	122.956	90.7436	115.632
ABXK18_10865	HAD family hydrolase	CP160799:2431969-2435400	-	protein_coding	-0.662453	0.134268	-4.93382	8.06382e-07	3.13023e-05	Yes	OK	1193.31	1462.91	923.723	1264.74	1544.15	1579.84	912.518	869.122	989.529
ABXK18_05925	GNAT family N-acetyltransferase	CP160799:1340927-1342624	-	protein_coding	0.796015	0.1645	4.83899	1.30503e-06	5.00093e-05	Yes	OK	8605.5	6290.38	10920.6	6156.48	6364.62	6350.05	9513.35	9524.04	13724.5
panC	pantoate--beta-alanine ligase	CP160799:578459-579217	-	protein_coding	0.88343	0.183448	4.8157	1.46682e-06	5.54978e-05	Yes	OK	1926.16	1354.29	2498.04	1805.65	1156.22	1100.99	2379.86	2497.46	2616.79
ABXK18_04300	hypothetical protein	CP160799:952475-953386	-	protein_coding	1.01156	0.210682	4.80135	1.57597e-06	5.88822e-05	Yes	OK	706.942	468.663	945.221	467.964	330.657	607.367	1022.26	1067.75	745.651
ABXK18_11350	hypothetical protein	CP160799:2528186-2528479	-	protein_coding	-1.33561	0.278659	-4.793	1.64305e-06	6.06305e-05	Yes	OK	297.519	426.933	168.104	347.887	449.521	483.391	137.183	100.826	266.304
cgtA	Obg family GTPase CgtA	CP160799:590880-591905	+	protein_coding	0.850972	0.177861	4.78447	1.71436e-06	6.24904e-05	Yes	OK	2196.38	1566.47	2826.3	1924.6	1414.48	1360.32	3002.77	3199.21	2276.9
ABXK18_04485	exodeoxyribonuclease VII small subunit	CP160799:987759-987989	-	protein_coding	0.762667	0.160071	4.76455	1.8928e-06	6.74174e-05	Yes	OK	1551.3	1150.15	1952.46	1211.99	1102.19	1136.25	1939.86	2360.34	1557.18
mavL	Dot/Icm T4SS effector MavL	CP160799:749751-751115	+	protein_coding	-0.833071	0.174855	-4.76435	1.89463e-06	6.74174e-05	Yes	OK	2482.14	3179.17	1785.12	2768.51	2805.19	3963.81	2064.85	1738.24	1552.27
rplW	50S ribosomal protein L23	CP160799:3235872-3236168	-	protein_coding	0.987739	0.207566	4.75868	1.94863e-06	6.85231e-05	Yes	OK	6900.55	4626.37	9174.73	6117.2	4298.55	3463.35	11072.2	8020.72	8431.32
rplJ	50S ribosomal protein L10	CP160799:3251033-3251566	-	protein_coding	0.805552	0.170456	4.72586	2.29148e-06	7.96421e-05	Yes	OK	23382.5	17018.9	29746.1	21447.8	14571.6	15037.4	32620	28101.3	28516.9
ABXK18_00895	alkane 1-monooxygenase	CP160799:196117-197184	-	protein_coding	-0.961243	0.20425	-4.70621	2.52369e-06	8.67047e-05	Yes	OK	932.646	1232.91	632.385	911.239	1411.24	1376.24	611.732	490.015	795.407
ABXK18_11150	hypothetical protein	CP160799:2493160-2493393	+	protein_coding	-0.972463	0.207463	-4.6874	2.76692e-06	9.3981e-05	Yes	OK	103.506	137.337	69.6743	152.621	128.589	130.8	71.1317	61.504	76.3871
ABXK18_06205	aminoglycoside phosphotransferase family protein	CP160799:1394114-1395115	-	protein_coding	0.62636	0.133775	4.6822	2.83812e-06	9.53161e-05	Yes	OK	843.661	663.121	1024.2	683.429	731.553	574.382	1020.23	1067.75	984.623
yidC	membrane protein insertase YidC	CP160799:187470-189140	+	protein_coding	0.872997	0.187606	4.65335	3.26589e-06	0.000108464	Yes	OK	5624.54	3972.74	7276.34	5137.5	3793.92	2986.79	7581.62	7632.54	6614.85
icd	NADP-dependent isocitrate dehydrogenase	CP160799:2712258-2713526	-	protein_coding	-0.528253	0.114398	-4.61766	3.88096e-06	0.000127475	Yes	OK	2885.42	3407.42	2363.42	3372.26	3405.99	3444.02	2518.06	2365.38	2206.82
ABXK18_00985	Rossmann-like and DUF2520 domain-containing protein	CP160799:212597-213451	-	protein_coding	-0.695404	0.151293	-4.59641	4.29823e-06	0.000139646	Yes	OK	1256.74	1553.85	959.632	1242.29	1617.63	1801.63	983.65	947.766	947.481
ABXK18_09565	FAD-binding protein	CP160799:2140011-2141783	+	protein_coding	0.535355	0.117253	4.56579	4.97614e-06	0.000159153	Yes	OK	763.217	623.254	903.18	616.096	644.026	609.641	922.68	868.113	918.748
mnmE	tRNA uridine-5-carboxymethylaminomethyl(34) synthesis GTPase MnmE	CP160799:189141-190481	+	protein_coding	1.04167	0.228208	4.56457	5.00516e-06	0.000159153	Yes	OK	665.083	434.811	895.355	559.986	443.038	301.408	685.913	1158.49	841.66
ABXK18_09585	GspH/FimT family protein	CP160799:2143893-2144375	-	protein_coding	1.19201	0.262917	4.5338	5.79332e-06	0.000182276	Yes	OK	117.784	71.9927	163.574	85.2884	66.9959	63.6939	115.843	149.223	225.657
ABXK18_05355	SidE phosphodiesterase domain-containing protein	CP160799:1211167-1215771	-	protein_coding	-0.951467	0.210711	-4.5155	6.31683e-06	0.000196562	Yes	OK	20710.4	27303	14117.7	19378.4	31601.6	30929.1	12344.4	12205	17803.8
ceg10	Dot/Icm T4SS effector Ceg10	CP160799:3281173-3282297	+	protein_coding	-0.589756	0.130667	-4.51342	6.37891e-06	0.000196562	Yes	OK	2083.64	2503.24	1664.03	2239.94	2656.07	2613.72	1808.78	1655.57	1527.74
ABXK18_05800	heavy metal translocating P-type ATPase	CP160799:1320342-1322495	+	protein_coding	-0.713204	0.15819	-4.50852	6.52821e-06	0.000199111	Yes	OK	502.091	624.402	379.779	676.696	584.594	611.916	320.093	370.032	449.212
rbfA	30S ribosome-binding factor RbfA	CP160799:466943-467314	+	protein_coding	0.658361	0.147241	4.47131	7.77432e-06	0.000234722	Yes	OK	2047.63	1588.45	2506.81	1721.48	1640.32	1403.54	2121.76	2779.78	2618.89
ABXK18_06215	GNAT family N-acetyltransferase	CP160799:1396260-1397168	-	protein_coding	0.540088	0.121476	4.44603	8.74703e-06	0.000261449	Yes	OK	4665.89	3802.78	5529	3777.38	3890.09	3740.88	5774.88	4973.76	5838.36
ABXK18_08005	FecR family protein	CP160799:1787765-1788553	-	protein_coding	-0.597729	0.134634	-4.43966	9.00998e-06	0.000266642	Yes	OK	2784.17	3353.15	2215.18	3340.84	3006.17	3712.44	2299.59	2000.39	2345.58
ABXK18_04430	alpha/beta hydrolase	CP160799:978801-979634	-	protein_coding	0.667254	0.151541	4.40314	1.06695e-05	0.000312658	Yes	OK	1892.67	1462.53	2322.81	1684.45	1500.93	1202.22	2147.16	2547.88	2273.39
ABXK18_15090	biliverdin-producing heme oxygenase	CP160799:3356931-3357764	+	protein_coding	0.641719	0.145948	4.39689	1.09814e-05	0.000318675	Yes	OK	6719.64	5249.07	8190.21	6065.58	4886.38	4795.24	8838.62	8431.09	7300.93
ABXK18_08010	hypothetical protein	CP160799:1788573-1789037	-	protein_coding	-0.749337	0.171049	-4.38082	1.18232e-05	0.000339804	Yes	OK	1311.92	1644.77	979.067	1673.22	1359.37	1901.72	1185.87	912.477	838.857
ABXK18_15605	class I SAM-dependent methyltransferase	CP160799:3461880-3463103	-	protein_coding	0.670962	0.154196	4.35135	1.35302e-05	0.000385161	Yes	OK	777.874	599.798	955.95	650.885	545.693	602.817	1090.35	989.105	788.399
bioC	malonyl-ACP O-methyltransferase BioC	CP160799:985984-986838	+	protein_coding	0.500823	0.11521	4.34703	1.37994e-05	0.000389117	Yes	OK	820.295	679.198	961.393	691.285	677.524	668.786	951.132	998.179	934.867
ABXK18_05980	helix-turn-helix transcriptional regulator	CP160799:1353707-1354282	-	protein_coding	0.953031	0.21951	4.34163	1.41431e-05	0.000394809	Yes	OK	89.6125	60.9472	118.278	62.8441	54.029	65.9686	126.005	123.008	105.821
ABXK18_07415	SurA N-terminal domain-containing protein	CP160799:1652851-1654725	+	protein_coding	0.516564	0.119031	4.33974	1.42654e-05	0.000394809	Yes	OK	11344.5	9334.56	13354.4	9656.67	9371.87	8975.15	14054.6	13723.5	12285
murI	glutamate racemase	CP160799:1010742-1011581	+	protein_coding	-0.684095	0.158358	-4.31994	1.56073e-05	0.000427983	Yes	OK	688.771	848.75	528.793	708.118	949.83	888.302	609.7	491.024	485.654
ABXK18_00290	hypothetical protein	CP160799:60163-63384	+	protein_coding	-0.91337	0.212714	-4.29388	1.75577e-05	0.000472852	Yes	OK	9555.45	12482.5	6628.36	9353.67	13276	14817.9	6864.21	8169.95	4850.93
sidD	T4SS effector deAMPylase SidD	CP160799:824995-826518	-	protein_coding	-1.08444	0.252556	-4.29385	1.75599e-05	0.000472852	Yes	OK	4688.75	6372.09	3005.4	4179.13	5585.52	9351.62	3622.63	3080.24	2313.34
ABXK18_06430	hypothetical protein	CP160799:1430368-1431441	+	protein_coding	-0.84878	0.198315	-4.27996	1.86928e-05	0.000498865	Yes	OK	229.098	294.012	164.184	279.432	285.273	317.332	204.25	166.363	121.939
ABXK18_03340	group 1 truncated hemoglobin	CP160799:738295-738669	-	protein_coding	-0.902482	0.21223	-4.25237	2.11519e-05	0.000559496	Yes	OK	139.426	181.43	97.4217	152.621	165.329	226.341	99.5844	107.884	84.7967
panB	3-methyl-2-oxobutanoate hydroxymethyltransferase	CP160799:579229-580017	-	protein_coding	0.722123	0.169896	4.25039	2.13403e-05	0.000559527	Yes	OK	2292.42	1730.37	2854.46	2205.15	1486.88	1499.08	2694.87	3093.35	2775.17
ABXK18_03110	Abi family protein	CP160799:692191-693168	+	protein_coding	0.701249	0.165133	4.24657	2.17069e-05	0.000561931	Yes	OK	678.059	515.991	840.127	566.719	503.55	477.704	905.405	954.824	660.153
ABXK18_06510	hypothetical protein	CP160799:1452438-1452719	-	protein_coding	0.701082	0.165151	4.24511	2.1849e-05	0.000561931	Yes	OK	1436.32	1093.94	1778.7	908.995	1077.34	1295.49	1589.28	2090.13	1656.69
ABXK18_02670	hypothetical protein	CP160799:587232-587366	+	protein_coding	1.41522	0.333495	4.2436	2.1996e-05	0.000561931	Yes	OK	38.871	21.0876	56.6545	23.5665	23.7728	15.9235	50.8083	73.6031	45.552
rlmH	23S rRNA (pseudouridine(1915)-N(3))-methyltransferase RlmH	CP160799:2198966-2199436	+	protein_coding	0.845909	0.199615	4.23771	2.25807e-05	0.000571981	Yes	OK	756.936	540.865	973.007	612.73	608.366	401.499	906.421	1220	792.604
ABXK18_02295	peptidylprolyl isomerase	CP160799:510456-510950	+	protein_coding	0.822811	0.195197	4.21528	2.49471e-05	0.000626612	Yes	OK	1115.48	805.501	1425.46	1058.25	731.553	626.702	1644.16	1447.86	1184.35
ABXK18_02385	integration host factor subunit alpha	CP160799:528151-528444	+	protein_coding	0.493151	0.117149	4.2096	2.55821e-05	0.000637207	Yes	OK	959.068	796.855	1121.28	852.884	780.179	757.502	1115.75	1095.98	1152.11
ABXK18_00310	RMD1 family protein	CP160799:67497-68303	+	protein_coding	0.498112	0.118548	4.20178	2.64822e-05	0.000654177	Yes	OK	1730.33	1434.96	2025.7	1483.57	1373.42	1447.9	1959.17	1916.71	2201.21
ABXK18_04400	hypothetical protein	CP160799:973468-973686	+	protein_coding	-0.649096	0.155505	-4.17411	2.99149e-05	0.000732916	Yes	OK	964.415	1178.17	750.662	1063.86	1098.95	1371.69	796.675	631.172	824.14
ceg19	Dot/Icm T4SS effector Ceg19	CP160799:2440593-2441363	-	protein_coding	-0.692328	0.166295	-4.16324	3.13762e-05	0.000762467	Yes	OK	1433.68	1771.82	1095.54	1477.96	2034.73	1802.76	1029.38	946.758	1310.5
ABXK18_06220	cupin	CP160799:1397119-1397505	-	protein_coding	0.541084	0.130626	4.14225	3.43914e-05	0.000829	Yes	OK	3128.23	2548.26	3708.2	2400.42	2642.02	2602.35	4168.32	3353.48	3602.81
ABXK18_03455	MFS transporter	CP160799:760479-761711	+	protein_coding	-0.547648	0.132889	-4.12108	3.77101e-05	0.000901724	Yes	OK	507.465	602.942	411.988	580.186	579.191	649.45	415.612	385.156	435.196
ABXK18_00880	lpg3000 family Dot/Icm T4SS effector	CP160799:190776-192614	+	protein_coding	-0.634732	0.154111	-4.11866	3.81084e-05	0.000904017	Yes	OK	16589.9	20182	12997.7	16809.7	21003.2	22733	12833.2	11711	14449.1
dupB	Dot/Icm T4SS effector deubiquitinase DupB/LaiF	CP160799:774444-775640	+	protein_coding	-0.773235	0.188178	-4.10907	3.97257e-05	0.000934963	Yes	OK	13237.8	16702.8	9772.77	11842.7	17642.6	20623.2	9880.19	9378.85	10059.3
cegC4	Dot/Icm T4SS effector CegC4	CP160799:1132950-1133486	+	protein_coding	-0.59897	0.145955	-4.10381	4.06409e-05	0.00094903	Yes	OK	1541.04	1855.98	1226.1	1604.77	2002.31	1960.86	1404.34	1171.6	1102.36
ceg9	Dot/Icm T4SS effector Ceg9	CP160799:3327767-3328492	-	protein_coding	-0.666191	0.163099	-4.08458	4.41564e-05	0.00101734	Yes	OK	273.513	335.902	211.123	331.054	369.558	307.095	212.379	185.52	235.469
ABXK18_07580	hypothetical protein	CP160799:1690014-1690700	+	protein_coding	-0.541069	0.132482	-4.08411	4.42468e-05	0.00101734	Yes	OK	636.612	754.13	519.095	726.074	784.501	751.815	576.167	510.18	470.937
holA	DNA polymerase III subunit delta	CP160799:2233333-2234358	+	protein_coding	0.678891	0.166395	4.07999	4.50372e-05	0.0010276	Yes	OK	6027.15	4634.9	7419.4	4810.94	5142.48	3951.29	6039.08	7631.53	8587.6
mavI	Dot/Icm T4SS effector MavI	CP160799:846905-847519	+	protein_coding	-0.947784	0.233786	-4.05407	5.0335e-05	0.00113559	Yes	OK	677.8	892.186	463.414	647.519	909.848	1119.19	572.102	511.189	306.95
ABXK18_09705	MFS transporter	CP160799:2173054-2174346	-	protein_coding	-0.516759	0.127495	-4.05316	5.05299e-05	0.00113559	Yes	OK	1045.75	1230.59	860.898	1146.9	1352.89	1191.99	911.502	877.188	794.006
uvrC	excinuclease ABC subunit UvrC	CP160799:595015-596871	+	protein_coding	0.652339	0.161268	4.04507	5.23074e-05	0.00116677	Yes	OK	1148.84	893.334	1404.35	1044.78	936.863	698.358	1304.76	1539.62	1368.66
ABXK18_09295	Lrp/AsnC family transcriptional regulator	CP160799:2080975-2081496	+	protein_coding	-1.06124	0.262782	-4.03848	5.37978e-05	0.00119112	Yes	OK	63.0954	85.0633	41.1275	70.6996	103.736	80.7547	40.6467	48.3966	34.3392
dctA	C4-dicarboxylate transporter DctA	CP160799:1072283-1073575	+	protein_coding	-0.911185	0.225861	-4.03427	5.47716e-05	0.00120377	Yes	OK	81.1718	105.995	56.3485	107.733	111.3	98.953	46.7437	65.537	56.7648
legC7	Dot/Icm T4SS effector LegC7/YlfA	CP160799:1023685-1024962	+	protein_coding	-0.529496	0.131519	-4.02599	5.67357e-05	0.00123783	Yes	OK	3905.51	4614.84	3196.18	4255.44	4634.61	4954.47	2950.95	3078.22	3559.36
ABXK18_02760	lpg2637 family Dot/Icm T4SS effector	CP160799:608873-610084	+	protein_coding	-0.485219	0.120619	-4.02275	5.75223e-05	0.00124394	Yes	OK	38352.5	44742.2	31962.9	42766.5	44845.1	46614.8	33344.5	29165	33379.1
ABXK18_02620	ATP-binding protein	CP160799:577929-578462	-	protein_coding	0.508938	0.126557	4.02142	5.78479e-05	0.00124394	Yes	OK	2225.46	1837.17	2613.75	1924.6	1652.21	1934.7	2715.2	2409.75	2716.3
ABXK18_04320	lpg2359 family Dot/Icm T4SS effector	CP160799:957335-957778	-	protein_coding	0.834203	0.207613	4.01807	5.86758e-05	0.00125273	Yes	OK	2331.34	1675.18	2987.5	2101.91	1396.11	1527.52	3435.66	3406.92	2119.92
ankC	Dot/Icm T4SS effector AnkC/LegA12	CP160799:3096404-3097891	-	protein_coding	0.682149	0.170433	4.00245	6.26899e-05	0.00132894	Yes	OK	1715.43	1317.06	2113.8	1649.66	1178.91	1122.6	2384.94	2088.11	1868.33
ABXK18_11155	heavy metal translocating P-type ATPase	CP160799:2493553-2495694	-	protein_coding	-0.707161	0.177211	-3.9905	6.59329e-05	0.00138784	Yes	OK	2517.07	3122.62	1911.51	3064.77	3532.42	2770.68	1707.16	1599.1	2428.27
rnhB	ribonuclease HII	CP160799:2202682-2203257	-	protein_coding	0.632632	0.15893	3.98058	6.87481e-05	0.00142769	Yes	OK	354.778	278.146	431.409	308.609	231.244	294.584	463.372	426.495	404.361
rfbD	dTDP-4-dehydrorhamnose reductase	CP160799:2778096-2778980	-	protein_coding	0.48494	0.12183	3.98046	6.87815e-05	0.00142769	Yes	OK	1005.07	837.625	1172.51	858.495	853.658	800.723	1091.36	1275.45	1150.71
ABXK18_13770	ABC transporter substrate-binding protein	CP160799:3082684-3083811	-	protein_coding	-0.629684	0.158352	-3.97648	6.99436e-05	0.0014418	Yes	OK	1050.46	1276.67	824.249	1161.49	1402.59	1265.92	850.532	661.42	960.796
ABXK18_12100	aminodeoxychorismate/anthranilate synthase component II	CP160799:2693155-2693733	+	protein_coding	0.613758	0.154568	3.9708	7.16311e-05	0.00145656	Yes	OK	2547.09	2013.44	3080.75	1866.24	2231.4	1942.66	2503.84	3450.27	3288.15
ABXK18_01475	lpg2888 family Dot/Icm T4SS effector	CP160799:317774-319687	-	protein_coding	-0.671502	0.16911	-3.97079	7.16343e-05	0.00145656	Yes	OK	6369.61	7826.21	4913.02	6388.77	8339.92	8749.95	4076.86	5079.62	5582.57
ABXK18_14270	methylated-DNA--[protein]-cysteine S-methyltransferase	CP160799:3182804-3183259	+	protein_coding	0.700687	0.176612	3.96738	7.2668e-05	0.0014676	Yes	OK	1104.61	841.323	1367.9	1063.86	762.889	697.22	1318.98	1577.93	1206.78
ABXK18_00450	hypothetical protein	CP160799:100480-101247	-	protein_coding	-0.659537	0.167089	-3.94723	7.90611e-05	0.001586	Yes	OK	5894.78	7219.42	4570.15	6213.71	8958.01	6486.54	4097.18	4648.09	4965.16
ABXK18_12735	outer membrane protein transport protein	CP160799:2835592-2836764	+	protein_coding	0.769617	0.195242	3.94186	8.08506e-05	0.00161108	Yes	OK	898.279	664.681	1131.88	728.318	674.282	591.443	886.097	988.097	1521.44
ABXK18_07660	translocation/assembly module TamB domain-containing protein	CP160799:1711368-1713908	-	protein_coding	0.521499	0.132733	3.92895	8.53183e-05	0.00168885	Yes	OK	3363.46	2762.34	3964.58	2894.19	2933.77	2459.04	3656.17	3908.02	4329.54
ABXK18_13640	GNAT family N-acetyltransferase	CP160799:3057597-3058160	+	protein_coding	0.584865	0.149291	3.91762	8.94285e-05	0.00175856	Yes	OK	315.313	252.176	378.451	258.11	233.405	265.012	361.755	413.387	360.211
ABXK18_15035	DNA repair protein	CP160799:3336893-3337669	-	protein_coding	-0.794457	0.203475	-3.90444	9.4445e-05	0.00184507	Yes	OK	213.913	271.689	156.136	223.321	340.383	251.363	150.393	135.107	182.909
ABXK18_15620	hypothetical protein	CP160799:3465264-3465470	-	protein_coding	-0.645424	0.165481	-3.9003	9.60726e-05	0.00184686	Yes	OK	4507.69	5500.13	3515.26	4877.15	5425.59	6197.64	3510.86	2864.47	4170.46
ABXK18_10720	hypothetical protein	CP160799:2397608-2398432	+	protein_coding	0.731772	0.187633	3.90001	9.61887e-05	0.00184686	Yes	OK	560.936	421.382	700.49	380.431	368.478	515.238	837.321	709.816	554.332
ychF	redox-regulated ATPase YchF	CP160799:587363-588454	-	protein_coding	0.94546	0.242456	3.8995	9.63902e-05	0.00184686	Yes	OK	1278.53	873.701	1683.37	1215.36	780.179	625.565	1955.11	1951.99	1143
epmB	EF-P beta-lysylation protein EpmB	CP160799:3277060-3278040	-	protein_coding	0.71153	0.185557	3.83456	0.000125792	0.00239485	Yes	OK	226.628	172.065	281.191	203.121	145.878	167.196	237.783	297.437	308.352
prfA	peptide chain release factor 1	CP160799:981135-982223	-	protein_coding	0.452306	0.11818	3.82726	0.000129579	0.00245135	Yes	OK	2258.22	1906.89	2609.54	1967.24	1924.51	1828.92	2498.75	2832.21	2497.65
ABXK18_13665	lpg0518 family Dot/Icm T4SS effector	CP160799:3060380-3061228	+	protein_coding	-0.585258	0.153098	-3.82277	0.00013196	0.00247835	Yes	OK	5139.19	6167.12	4111.26	5291.25	6502.93	6707.19	4756.68	3907.01	3670.09
rimI	ribosomal protein S18-alanine N-acetyltransferase	CP160799:2061352-2061816	+	protein_coding	0.636912	0.166667	3.82146	0.000132665	0.00247835	Yes	OK	312.35	244.16	380.541	265.965	234.486	232.028	391.224	431.536	318.864
ABXK18_04580	interaptin	CP160799:1007161-1010670	+	protein_coding	-0.694249	0.182004	-3.81448	0.000136471	0.00253361	Yes	OK	12080.1	14932.3	9227.85	11460.1	16246.5	17090.4	8182.18	8568.21	10933.2
ABXK18_01145	glycosyltransferase family 9 protein	CP160799:248360-249439	-	protein_coding	-0.417673	0.110182	-3.79077	0.000150183	0.00277097	Yes	OK	3274.08	3744.47	2803.68	3710.05	3859.83	3663.53	2787.35	2917.91	2705.79
ABXK18_01795	lpg2828 family Dot/Icm T4SS effector	CP160799:393828-395084	-	protein_coding	-0.642709	0.169668	-3.78803	0.000151845	0.00278445	Yes	OK	1415.62	1726.35	1104.89	1582.32	1486.88	2109.86	1101.52	937.684	1275.46
nuoE	NADH-quinone oxidoreductase subunit NuoE	CP160799:450345-450848	+	protein_coding	0.445208	0.117673	3.78343	0.000154682	0.00281918	Yes	OK	993.103	840.976	1145.23	888.795	827.724	806.41	1105.59	1210.92	1119.18
ABXK18_05930	SDR family NAD(P)-dependent oxidoreductase	CP160799:1342640-1343374	-	protein_coding	0.799332	0.211826	3.77353	0.000160953	0.00291568	Yes	OK	3127.99	2283.42	3972.56	2385.83	2354.58	2109.86	2878.8	3456.32	5582.57
hda	DnaA regulatory inactivator Hda	CP160799:431434-432126	-	protein_coding	0.755325	0.200564	3.766	0.000165884	0.0029787	Yes	OK	130.913	97.3391	164.487	114.466	84.2852	93.266	155.474	184.512	153.475
ABXK18_11875	CAP domain-containing protein	CP160799:2653256-2653810	+	protein_coding	-0.595743	0.158224	-3.76519	0.000166424	0.0029787	Yes	OK	1927.33	2319.09	1535.57	2089.57	2234.64	2633.06	1749.84	1603.14	1253.73
trpD	anthranilate phosphoribosyltransferase	CP160799:2693711-2694745	+	protein_coding	0.434707	0.115618	3.75986	0.000170007	0.00302471	Yes	OK	3282	2791.37	3772.64	2732.6	2962.95	2678.55	3575.89	3827.36	3914.67
ABXK18_15480	hypothetical protein	CP160799:3440166-3440873	+	protein_coding	0.718889	0.191337	3.75719	0.000171833	0.00303911	Yes	OK	223.935	169.372	278.498	157.11	138.314	212.692	249.977	304.495	281.021
ABXK18_08230	murein L,D-transpeptidase catalytic domain family protein	CP160799:1839687-1840364	-	protein_coding	-0.856494	0.228378	-3.75033	0.000176599	0.00310054	Yes	OK	2273.85	2929.26	1618.45	1996.42	2899.2	3892.15	1976.44	1645.48	1233.41
dprA	DNA-processing protein DprA	CP160799:657518-658603	-	protein_coding	0.467271	0.124631	3.74923	0.000177381	0.00310054	Yes	OK	1201.13	1008.73	1393.52	993.161	1028.71	1004.32	1355.57	1273.43	1551.57
ABXK18_07510	PA3496 family putative envelope integrity protein	CP160799:1674050-1674217	-	protein_coding	-0.47951	0.128045	-3.74485	0.000180504	0.00313679	Yes	OK	902.449	1051.16	753.742	1118.85	998.456	1036.16	816.998	677.552	766.675
ravQ	Dot/Icm T4SS effector RavQ	CP160799:2394526-2395608	-	protein_coding	-0.805609	0.215223	-3.74313	0.000181743	0.00314005	Yes	OK	1552.05	1975.22	1128.89	1670.98	1801.33	2453.35	851.548	996.163	1538.96
wrbA	NAD(P)H:quinone oxidoreductase	CP160799:2916254-2916853	-	protein_coding	-0.524452	0.140212	-3.74043	0.000183709	0.00315577	Yes	OK	885.197	1044.09	726.3	1041.42	1031.95	1058.91	853.58	639.238	686.083
pieF	Dot/Icm T4SS effector PieF	CP160799:1501186-1501563	+	protein_coding	-0.842168	0.225258	-3.73869	0.000184982	0.00315949	Yes	OK	273.647	350.636	196.658	317.587	376.042	358.278	234.735	231.9	123.341
rplA	50S ribosomal protein L1	CP160799:3251739-3252434	-	protein_coding	0.553881	0.148713	3.72449	0.000195708	0.00332369	Yes	OK	7273.85	5894.37	8653.33	6947.64	5155.45	5580.04	9400.56	8354.46	8204.96
pheT	phenylalanine--tRNA ligase subunit beta	CP160799:525767-528148	+	protein_coding	0.562948	0.151562	3.71431	0.000203758	0.00344086	Yes	OK	3123.74	2521.52	3725.97	2785.34	2295.15	2484.06	3914.27	4175.21	3088.42
ABXK18_01545	lpg2874 family Dot/Icm T4SS effector	CP160799:335471-336355	+	protein_coding	-0.544674	0.146764	-3.71123	0.000206257	0.0034635	Yes	OK	2317.66	2749.86	1885.46	2562.02	2714.42	2973.14	2219.31	1637.42	1799.65
ABXK18_09315	hypothetical protein	CP160799:2084780-2085616	+	protein_coding	-0.689214	0.18614	-3.70266	0.000213355	0.00356267	Yes	OK	5507.85	6798.68	4217.01	7035.17	5409.38	7951.5	5212.94	3830.39	3607.72
mdcD	biotin-independent malonate decarboxylase subunit beta	CP160799:861571-862767	-	protein_coding	0.59108	0.15988	3.69701	0.000218151	0.00362252	Yes	OK	1634.83	1305.1	1964.55	1354.51	1158.38	1402.4	1799.63	1695.9	2398.14
flgM	flagellar biosynthesis anti-sigma factor FlgM	CP160799:2623240-2623560	+	protein_coding	-0.787183	0.213238	-3.69157	0.000222876	0.00368053	Yes	OK	185.244	234.597	135.89	208.732	189.101	305.958	153.441	118.975	135.254
ABXK18_11450	lpg0963 family Dot/Icm T4SS effector	CP160799:2550664-2551905	+	protein_coding	-0.559832	0.152035	-3.68226	0.00023118	0.00379668	Yes	OK	3860.84	4601.19	3120.49	4022.02	4976.07	4805.47	3112.52	2667.86	3581.09
speA	biosynthetic arginine decarboxylase	CP160799:176462-178354	+	protein_coding	0.614511	0.167019	3.67929	0.00023388	0.00382004	Yes	OK	16410.3	12966.9	19853.8	13391.4	11685.4	13823.8	20991	23084.2	15486.3
ceg5	Dot/Icm T4SS effector Ceg5	CP160799:3398278-3399231	-	protein_coding	-0.545976	0.148736	-3.67077	0.000241824	0.00392833	Yes	OK	8893.48	10555.9	7231.08	11149.2	10991.7	9526.78	8235.02	7338.13	6120.08
ABXK18_06775	phenylacetate--CoA ligase family protein	CP160799:1507129-1508511	-	protein_coding	0.461652	0.125824	3.66903	0.000243476	0.00393378	Yes	OK	662.009	556.714	767.305	570.086	537.048	563.008	772.287	819.717	709.91
deoC	deoxyribose-phosphate aldolase	CP160799:2139194-2139958	+	protein_coding	0.759896	0.207503	3.66211	0.00025015	0.00401988	Yes	OK	234.643	174.132	295.154	169.455	166.409	186.532	230.67	389.189	265.603
ABXK18_04480	polyprenyl synthetase family protein	CP160799:986882-987778	-	protein_coding	0.688555	0.188246	3.65775	0.00025444	0.00405088	Yes	OK	4781.38	3661.13	5901.62	4070.28	3308.74	3604.39	6607.12	6889.45	4208.3
ABXK18_01820	NAD(+) kinase	CP160799:400672-401559	-	protein_coding	0.470423	0.128622	3.6574	0.000254789	0.00405088	Yes	OK	2074.85	1739.62	2410.08	1938.07	1741.89	1538.89	2315.84	2434.95	2479.43
zapD	cell division protein ZapD	CP160799:2103135-2103881	+	protein_coding	0.465535	0.127566	3.64935	0.000262901	0.00415329	Yes	OK	1018.62	855.846	1181.39	861.862	829.885	875.791	1042.59	1281.5	1220.09
sidK	Dot/Icm T4SS effector v-ATPase inhibitor SidK	CP160799:2543213-2544907	+	protein_coding	-0.798269	0.218807	-3.64827	0.00026401	0.00415329	Yes	OK	143.097	181.412	104.781	135.788	213.955	194.494	103.649	120.991	89.7023
ABXK18_03980	hypothetical protein	CP160799:878423-878860	-	protein_coding	0.512438	0.140622	3.64408	0.000268355	0.00419954	Yes	OK	347.07	285.933	408.207	276.065	292.837	288.897	395.289	437.586	391.747
ABXK18_05300	GyrI-like domain-containing protein	CP160799:1187557-1188402	+	protein_coding	0.555864	0.152642	3.64161	0.000270935	0.00421783	Yes	OK	308.653	250.165	367.14	262.599	238.808	249.089	376.998	325.669	398.755
ABXK18_01320	hypothetical protein	CP160799:283627-284523	+	protein_coding	-0.558352	0.153618	-3.63467	0.000278338	0.00431063	Yes	OK	864.668	1030.29	699.045	1030.19	1195.12	865.554	643.234	672.511	781.391
ABXK18_07675	hypothetical protein	CP160799:1718494-1718688	+	protein_coding	-0.736893	0.203486	-3.62135	0.000293071	0.0045154	Yes	OK	4763.76	5954.53	3572.99	6018.44	4341.77	7503.37	4318.71	3014.7	3385.56
ABXK18_13215	hypothetical protein	CP160799:2975936-2976280	+	protein_coding	-0.489418	0.135263	-3.61827	0.000296581	0.00452425	Yes	OK	1225.27	1430.73	1019.81	1304.01	1379.9	1608.27	1032.43	1104.05	922.953
ABXK18_15485	RasGEF domain-containing protein	CP160799:3441187-3444366	-	protein_coding	0.515454	0.142462	3.61819	0.000296672	0.00452425	Yes	OK	1762.87	1451.01	2074.72	1446.54	1267.52	1638.98	2156.31	2228.26	1839.6
ABXK18_07640	bifunctional aspartate kinase/diaminopimelate decarboxylase	CP160799:1705169-1707730	-	protein_coding	-0.407671	0.112861	-3.61214	0.000303677	0.00460757	Yes	OK	40757.2	46478.1	35036.4	44846	47562.8	47025.4	34824	33382.5	36902.7
lapA	aminopeptidase LapA	CP160799:412855-414060	+	protein_coding	-0.652839	0.180825	-3.61033	0.000305807	0.00461645	Yes	OK	14735.6	18013.6	11457.7	20287.4	15336.7	18416.6	14471.2	10097.7	9804.19
lapA	aminopeptidase LapA	CP160799:2391357-2392553	+	protein_coding	-0.652839	0.180825	-3.61033	0.000305807	0.00461645	Yes	OK	14735.6	18013.6	11457.7	20287.4	15336.7	18416.6	14471.2	10097.7	9804.19
ABXK18_13330	accessory factor UbiK family protein	CP160799:2998235-2998489	+	protein_coding	-0.456504	0.126502	-3.60867	0.000307766	0.00462268	Yes	OK	3499.93	4048.53	2951.34	4090.48	3935.47	4119.63	3250.72	2977.4	2625.9
ABXK18_08975	bifunctional tRNA (adenosine(37)-C2)-methyltransferase TrmG/ribosomal RNA large subunit methyltransferase RlmN	CP160799:2008918-2010066	+	protein_coding	0.712395	0.19792	3.59941	0.000318935	0.00476649	Yes	OK	2209.44	1674.36	2744.52	1988.57	1493.36	1541.16	3109.47	3196.19	1927.9
ABXK18_09725	DNA polymerase III subunit delta C-terminal domain-containing protein	CP160799:2176926-2177831	-	protein_coding	0.592372	0.165109	3.58776	0.000333528	0.00493497	Yes	OK	1260.15	1004.97	1515.34	1242.29	984.408	788.212	1440.92	1608.18	1496.91
sidJ	T4SS meta-effector polyglutamylase SidJ	CP160799:1207154-1209778	-	protein_coding	-0.570816	0.159138	-3.58693	0.000334594	0.00493497	Yes	OK	35778.7	42766	28791.4	33442	46104	48752	27973	28559	29842.1
ABXK18_01095	slipin family protein	CP160799:238955-239710	+	protein_coding	-0.502086	0.139994	-3.58649	0.000335162	0.00493497	Yes	OK	468.445	549.334	387.557	496.019	609.447	542.535	379.03	375.073	408.566
ABXK18_15775	restriction endonuclease subunit S	CP160799:3499416-3500648	+	protein_coding	0.42398	0.118594	3.57504	0.000350168	0.00513065	Yes	OK	4877.55	4166.17	5588.93	4103.94	4012.19	4382.37	5792.15	5164.32	5810.33
ABXK18_15140	DUF6671 family protein	CP160799:3370017-3370856	+	protein_coding	-0.462556	0.129977	-3.55875	0.000372618	0.00543295	Yes	OK	1915.51	2220.33	1610.68	2099.67	2090.92	2470.41	1650.25	1469.04	1712.75
ABXK18_00640	hypothetical protein	CP160799:135575-135811	+	protein_coding	-0.744344	0.209291	-3.5565	0.000375833	0.00545322	Yes	OK	46223.8	57890.7	34556.9	44952.6	55754.7	72964.7	40672.1	25639.1	37359.6
topA	type I DNA topoisomerase	CP160799:654733-657012	-	protein_coding	0.535839	0.151047	3.54751	0.000388896	0.00561551	Yes	OK	7919.57	6465.16	9373.98	7404.38	6108.52	5882.58	10150.5	9944.49	8026.96
ABXK18_05745	tetratricopeptide repeat protein	CP160799:1307860-1308777	-	protein_coding	-0.435831	0.12322	-3.53701	0.000404692	0.0058155	Yes	OK	2123.45	2441.3	1805.61	2540.7	2284.35	2498.85	1887.02	1895.53	1634.26
ABXK18_02685	50S ribosomal protein L25/general stress protein Ctc	CP160799:589161-589820	-	protein_coding	0.823644	0.233342	3.52977	0.000415915	0.00594818	Yes	OK	10913.9	7880.18	13947.7	10098.8	6318.15	7223.57	16521.9	16250.2	9071.15
ABXK18_12170	O-antigen ligase family protein	CP160799:2706966-2708216	-	protein_coding	0.398833	0.113883	3.50214	0.000461546	0.00656933	Yes	OK	1233.78	1064.15	1403.41	1078.45	1046	1068.01	1500.88	1356.11	1353.24
ABXK18_07685	lpg1803 family Dot/Icm T4SS effector	CP160799:1719551-1720486	+	protein_coding	-0.673813	0.192658	-3.49745	0.000469724	0.00663328	Yes	OK	4524.76	5562.08	3487.45	6496.51	4697.28	5492.46	4419.31	3364.57	2678.46
ABXK18_10460	cytochrome ubiquinol oxidase subunit I	CP160799:2337033-2338565	-	protein_coding	0.534737	0.152912	3.49703	0.000470477	0.00663328	Yes	OK	1257.71	1026.97	1488.46	908.995	983.328	1188.57	1700.05	1473.07	1292.27
ABXK18_04650	Rne/Rng family ribonuclease	CP160799:1025326-1027317	-	protein_coding	0.581201	0.167199	3.4761	0.000508761	0.00713938	Yes	OK	23627.1	18930.9	28323.2	22419.6	19144.6	15228.5	31045.9	29121.6	24802
ABXK18_03370	3-deoxy-7-phosphoheptulonate synthase	CP160799:742330-743373	-	protein_coding	-0.690125	0.19883	-3.47094	0.000518648	0.00721988	Yes	OK	162.016	199.92	124.111	209.854	155.603	234.302	128.037	130.066	114.23
rimM	ribosome maturation factor RimM	CP160799:3181135-3181644	+	protein_coding	0.519975	0.149823	3.47058	0.000519329	0.00721988	Yes	OK	1268.56	1042.05	1495.07	1171.59	1093.55	861.005	1616.72	1535.58	1332.92
rfbC	dTDP-4-dehydrorhamnose 3,5-epimerase	CP160799:2778981-2779544	-	protein_coding	0.412947	0.119149	3.46581	0.000528628	0.00731513	Yes	OK	2752.17	2361.25	3143.08	2328.6	2363.23	2391.93	2852.38	3228.45	3348.42
ABXK18_03205	hypothetical protein	CP160799:708893-709621	+	protein_coding	0.555063	0.160414	3.46018	0.000539812	0.00743547	Yes	OK	369.356	299.355	439.357	292.898	344.705	260.462	404.434	424.478	489.158
ABXK18_07135	lpg1907 family Dot/Icm T4SS effector	CP160799:1600914-1602719	+	protein_coding	-0.575507	0.166418	-3.4582	0.000543806	0.00745613	Yes	OK	237.585	284.334	190.836	252.499	325.255	275.248	177.829	202.661	192.019
ABXK18_01210	NAD(P)H-flavin reductase	CP160799:262946-263659	+	protein_coding	0.585169	0.170065	3.44086	0.000579861	0.00787939	Yes	OK	500.714	400.499	600.929	504.997	359.833	336.668	641.201	575.718	585.868
rplF	50S ribosomal protein L6	CP160799:3230199-3230738	-	protein_coding	0.612141	0.177905	3.44082	0.000579948	0.00787939	Yes	OK	63684	50372.3	76995.8	63358.1	44394.5	43364.1	85973.8	78479.1	66534.6
ABXK18_05450	MFS transporter	CP160799:1239064-1240320	-	protein_coding	0.441913	0.128607	3.43614	0.000590058	0.00798047	Yes	OK	1364.71	1157.8	1571.62	1113.24	1167.03	1193.12	1519.17	1422.66	1773.02
ABXK18_05415	helix-turn-helix domain-containing protein	CP160799:1229111-1229491	+	protein_coding	0.879514	0.256353	3.43087	0.000601648	0.00809938	Yes	OK	194.325	137.034	251.615	118.955	176.135	116.014	160.554	271.222	323.069
ceg25	Dot/Icm T4SS effector Ceg25	CP160799:1674489-1675907	-	protein_coding	-0.474541	0.138363	-3.42969	0.00060427	0.00809938	Yes	OK	2614.91	3041.59	2188.23	2700.05	3230.93	3193.79	2182.73	1953	2428.97
sidM	Dot/Icm T4SS effector guanine nucleotide-exchange factor DrrA/SidM	CP160799:826588-828531	+	protein_coding	-0.790775	0.231117	-3.42154	0.000622673	0.00827892	Yes	OK	7787.84	9870.73	5704.96	6643.52	12046.3	10922.4	4221.16	5758.18	7135.54
rplD	50S ribosomal protein L4	CP160799:3236165-3236770	-	protein_coding	0.662586	0.193665	3.42131	0.000623204	0.00827892	Yes	OK	7422.76	5747.39	9098.14	7572.71	4793.45	4875.99	9658.67	9944.49	7691.27
rplC	50S ribosomal protein L3	CP160799:3236770-3237417	-	protein_coding	0.529911	0.155792	3.40139	0.000670435	0.00886695	Yes	OK	54314.9	44450.3	64179.5	53889.9	40549.8	38911.3	68614.6	63651.6	60272.3
hypE	hydrogenase expression/formation protein HypE	CP160799:819330-820388	+	protein_coding	0.424292	0.124808	3.39956	0.000674942	0.00888724	Yes	OK	2146.23	1832.75	2459.71	1897.67	1954.77	1645.8	2347.35	2615.43	2416.36
aroQ	type II 3-dehydroquinate dehydratase	CP160799:3113446-3113883	+	protein_coding	0.413825	0.121954	3.39327	0.000690625	0.00905386	Yes	OK	2068.25	1773.46	2363.05	1895.42	1790.52	1634.43	2279.26	2535.78	2274.09
ABXK18_09280	hypothetical protein	CP160799:2076286-2077314	-	protein_coding	-0.638722	0.188429	-3.38971	0.000699656	0.00911675	Yes	OK	24247	29528.2	18965.8	23647.3	26602.8	38334.6	21622	18178	17097.4
cdd	cytidine deaminase	CP160799:2137944-2138345	+	protein_coding	0.738685	0.218025	3.38808	0.000703835	0.00911675	Yes	OK	478.193	358.004	598.381	381.553	306.885	385.575	707.252	701.75	386.141
ABXK18_14985	DEAD/DEAH box helicase	CP160799:3323476-3324720	+	protein_coding	0.83202	0.245593	3.38779	0.000704573	0.00911675	Yes	OK	1511.75	1087.71	1935.79	1291.67	1312.9	658.549	1461.25	1840.08	2506.06
frr	ribosome recycling factor	CP160799:1824480-1825037	+	protein_coding	0.549385	0.16328	3.36468	0.000766312	0.00987287	Yes	OK	2386.04	1936.81	2835.27	2146.8	1642.48	2021.14	3234.46	2955.22	2316.14
ABXK18_01455	ParB/RepB/Spo0J family partition protein	CP160799:313490-314359	-	protein_coding	0.371405	0.110487	3.36154	0.000775099	0.00994322	Yes	OK	1718.77	1498.57	1938.98	1566.61	1465.27	1463.82	1975.43	1973.17	1868.33
ABXK18_15120	LysR substrate-binding domain-containing protein	CP160799:3364849-3365700	-	protein_coding	0.690061	0.205516	3.3577	0.000785946	0.0100393	Yes	OK	1221.97	935.628	1508.32	926.95	998.456	881.478	1038.52	1440.81	2045.63
ABXK18_14980	7-cyano-7-deazaguanine/7-aminomethyl-7- deazaguanine transporter	CP160799:3322521-3323198	-	protein_coding	-0.470072	0.140494	-3.34584	0.000820332	0.0104339	Yes	OK	1183.45	1374.04	992.866	1237.8	1386.38	1497.94	1117.78	991.121	869.692
hfq	RNA chaperone Hfq	CP160799:173343-173600	-	protein_coding	-0.583249	0.174621	-3.34008	0.000837552	0.0105676	Yes	OK	831.708	997.434	665.982	903.384	809.354	1279.56	688.961	693.684	615.302
ABXK18_01050	peroxiredoxin C	CP160799:228726-229331	+	protein_coding	-0.491238	0.147079	-3.33996	0.000837916	0.0105676	Yes	OK	4066.29	4751.34	3381.23	4873.78	4561.13	4819.12	3965.08	3340.37	2838.24
atpD	F0F1 ATP synthase subunit beta	CP160799:207800-209176	+	protein_coding	0.517978	0.155277	3.33584	0.000850426	0.010675	Yes	OK	19643.3	16154	23132.6	18664.7	15209.2	14588.2	24823.9	24985.7	19588
cegC2	Dot/Icm T4SS effector CegC2	CP160799:44850-48158	-	protein_coding	-0.612165	0.183568	-3.33481	0.000853575	0.010675	Yes	OK	5913.53	7149.05	4678.01	5879.29	8321.55	7246.31	4889.79	5500.07	3644.16
rplK	50S ribosomal protein L11	CP160799:3252444-3252878	-	protein_coding	0.582601	0.175041	3.32837	0.000873548	0.0108793	Yes	OK	7142.54	5719.4	8565.68	7137.29	5031.18	4989.73	9497.1	8871.7	7328.26
ABXK18_05255	hypothetical protein	CP160799:1180570-1180938	-	protein_coding	-0.600779	0.180656	-3.32554	0.000882482	0.010945	Yes	OK	243.231	293.427	193.035	270.454	256.097	353.728	199.169	170.396	209.539
ABXK18_07615	MFS transporter	CP160799:1697614-1698903	-	protein_coding	0.540245	0.162567	3.32322	0.000889841	0.0109906	Yes	OK	867.712	706.679	1028.74	663.23	717.505	739.304	1008.04	1251.25	826.943
ankJ	Dot/Icm T4SS effector AnkJ/LegA11	CP160799:3146906-3147715	+	protein_coding	-0.574086	0.172838	-3.32152	0.000895288	0.0110124	Yes	OK	14569.9	17430.8	11709	14453	16084.4	21754.9	12590.3	12213.1	10323.5
ABXK18_06610	4a-hydroxytetrahydrobiopterin dehydratase	CP160799:1471153-1471494	-	protein_coding	-0.43408	0.13111	-3.31081	0.00093025	0.0113525	Yes	OK	1091.24	1253.66	928.813	1301.77	1272.92	1186.3	1049.7	901.386	835.353
ABXK18_00180	ProQ/FINO family protein	CP160799:35265-35957	-	protein_coding	0.59614	0.180063	3.31073	0.000930534	0.0113525	Yes	OK	7360.64	5860.71	8860.58	6593.02	5956.16	5032.95	9811.09	10067.5	6703.15
ABXK18_15900	conjugal transfer protein TraD	CP160799:3524954-3525229	+	protein_coding	0.759861	0.230129	3.30189	0.000960365	0.0116688	Yes	OK	81.9531	60.6746	103.232	56.1108	71.3183	54.5947	103.649	114.942	91.1039
queA	tRNA preQ1(34) S-adenosylmethionine ribosyltransferase-isomerase QueA	CP160799:1465781-1466794	+	protein_coding	0.518207	0.15714	3.29773	0.000974686	0.0117612	Yes	OK	469.874	385.934	553.814	397.264	374.961	385.575	585.312	624.114	452.016
ABXK18_06165	shikimate kinase	CP160799:1385835-1386614	-	protein_coding	-0.483748	0.146706	-3.2974	0.000975838	0.0117612	Yes	OK	390.931	456.014	325.848	423.075	436.554	508.414	297.737	344.826	334.982
fni	type 2 isopentenyl-diphosphate Delta-isomerase	CP160799:1414331-1415359	-	protein_coding	0.368953	0.11203	3.29333	0.000990082	0.011885	Yes	OK	3740.4	3264.65	4216.16	3269.01	3315.22	3209.72	4014.88	4457.53	4176.06
ABXK18_05795	zinc ribbon domain-containing protein	CP160799:1320073-1320345	+	protein_coding	-0.906447	0.27592	-3.28518	0.00101918	0.0121853	Yes	OK	57.0321	74.4051	39.6591	84.1662	59.4319	79.6173	49.7922	29.2396	39.9456
ABXK18_07165	hypothetical protein	CP160799:1606946-1607272	-	protein_coding	-0.648046	0.197424	-3.2825	0.00102889	0.0122396	Yes	OK	130.545	159.11	101.98	162.721	138.314	176.296	110.762	106.876	88.3007
ABXK18_13470	hypothetical protein	CP160799:3024168-3024566	+	protein_coding	-0.431635	0.131559	-3.28093	0.00103467	0.0122396	Yes	OK	6787.42	7794.95	5779.9	7836.43	7220.43	8327.97	6443.51	5550.48	5345.7
rimK	30S ribosomal protein S6--L-glutamate ligase	CP160799:3166853-3167767	-	protein_coding	0.601426	0.18333	3.28056	0.001036	0.0122396	Yes	OK	187.249	148.463	226.035	157.11	141.556	146.723	255.058	235.933	187.113
nuoN	NADH-quinone oxidoreductase subunit NuoN	CP160799:460613-462055	+	protein_coding	0.419896	0.128543	3.26658	0.00108855	0.0128098	Yes	OK	15193.4	12998.1	17388.7	13654	12863.2	12477.2	18207.7	15381	18577.5
nuoG	NADH-quinone oxidoreductase subunit NuoG	CP160799:452161-454512	+	protein_coding	0.356331	0.109136	3.26501	0.00109459	0.0128303	Yes	OK	39536.3	34678.3	44394.4	35016.5	33959.4	35058.9	46084.2	44349.4	42749.5
miaA	tRNA (adenosine(37)-N6)-dimethylallyltransferase MiaA	CP160799:539355-540296	+	protein_coding	0.426374	0.131394	3.245	0.0011745	0.0137133	Yes	OK	3653.12	3117.67	4188.57	2992.95	3184.47	3175.59	4018.94	3789.05	4757.73
ABXK18_04610	Smr/MutS family protein	CP160799:1013907-1014476	-	protein_coding	0.421406	0.129911	3.24382	0.00117939	0.0137168	Yes	OK	857.646	733.594	981.698	727.196	722.908	750.678	1019.22	862.064	1063.81
ABXK18_03575	Hsp20/alpha crystallin family protein	CP160799:795054-795548	-	protein_coding	-0.656883	0.202754	-3.2398	0.00119615	0.0138577	Yes	OK	536.322	656.816	415.828	475.82	755.325	739.304	343.464	395.239	508.78
ABXK18_12280	DUF3757 domain-containing protein	CP160799:2735265-2735651	-	protein_coding	-0.52809	0.16359	-3.22814	0.00124598	0.0143793	Yes	OK	677.319	800.624	554.014	748.518	786.662	866.692	450.162	538.412	673.468
ABXK18_03925	hypothetical protein	CP160799:866006-867349	+	protein_coding	-0.596521	0.184924	-3.22577	0.00125636	0.0144433	Yes	OK	2676.34	3221.14	2131.54	3446.32	3221.21	2995.89	2454.04	2435.96	1504.62
ABXK18_00830	agmatine deiminase family protein	CP160799:178357-179397	+	protein_coding	0.707053	0.219312	3.22396	0.00126431	0.014479	Yes	OK	9991.07	7590.31	12391.8	9305.41	6361.37	7104.14	14032.2	14875.9	8267.33
folK	2-amino-4-hydroxy-6- hydroxymethyldihydropteridine diphosphokinase	CP160799:2016853-2017278	-	protein_coding	0.737387	0.229683	3.21046	0.00132523	0.0151188	Yes	OK	137.193	102.64	171.745	107.733	129.67	70.5182	175.797	191.57	147.869
ankQ	Dot/Icm T4SS effector AnkQ/LegA10	CP160799:139409-140932	+	protein_coding	-0.654392	0.20405	-3.20702	0.00134118	0.0152426	Yes	OK	4761.95	5824.16	3699.73	4302.58	5472.06	7697.86	3603.33	3190.14	4305.71
ABXK18_06345	hypothetical protein	CP160799:1415529-1416572	+	protein_coding	-0.537481	0.167681	-3.20537	0.00134887	0.0152719	Yes	OK	778.982	922.24	635.724	750.762	877.431	1138.53	619.862	700.742	586.569
ABXK18_06225	AAA family ATPase	CP160799:1397606-1398766	-	protein_coding	0.57447	0.180411	3.18423	0.00145137	0.0163704	Yes	OK	936.738	752.947	1120.53	677.818	907.687	673.335	886.097	1129.25	1346.24
ABXK18_13325	P-II family nitrogen regulator	CP160799:2997752-2998090	-	protein_coding	-0.491514	0.155015	-3.17075	0.00152045	0.0170424	Yes	OK	812.728	949.947	675.508	857.373	826.644	1165.83	689.977	655.37	681.177
ABXK18_06200	SDR family oxidoreductase	CP160799:1393286-1394068	+	protein_coding	-0.640139	0.201976	-3.16938	0.00152765	0.0170424	Yes	OK	109.976	133.761	86.19	142.521	118.864	139.899	89.4227	92.7601	76.3871
rsfS	ribosome silencing factor	CP160799:2198619-2198957	+	protein_coding	0.627327	0.197939	3.1693	0.00152805	0.0170424	Yes	OK	928.709	729.564	1127.85	851.762	747.761	589.168	1049.7	1459.96	873.897
ABXK18_13430	peptidoglycan DD-metalloendopeptidase family protein	CP160799:3017127-3018560	+	protein_coding	0.659419	0.208536	3.16214	0.00156615	0.0174023	Yes	OK	2760.27	2139.83	3380.7	2411.64	1758.1	2249.76	4055.52	3806.19	2280.4
ABXK18_08710	acetyl-CoA C-acetyltransferase	CP160799:1956042-1957361	+	protein_coding	-0.500565	0.158601	-3.15612	0.00159883	0.0176	Yes	OK	23270.5	27267.9	19273.2	24494.6	24112.1	33197	19337.7	17673.8	20808.1
ABXK18_15510	hypothetical protein	CP160799:3447590-3448057	+	protein_coding	-0.573824	0.181832	-3.15579	0.00160063	0.0176	Yes	OK	293.275	350.495	236.054	298.509	432.232	320.744	238.799	259.123	210.24
ABXK18_02475	lpg2692 family Dot/Icm T4SS effector	CP160799:543485-544015	-	protein_coding	-0.427593	0.135502	-3.15561	0.0016016	0.0176	Yes	OK	6345.55	7278.54	5412.56	6851.13	7432.23	7552.27	6111.23	5358.91	4767.54
smc	chromosome segregation protein SMC	CP160799:627799-631293	+	protein_coding	0.416018	0.132603	3.13733	0.00170496	0.0186671	Yes	OK	13120.1	11241.8	14998.4	10966.3	12071.2	10688.1	14098.3	14018.9	16878.1
ABXK18_08260	hypothetical protein	CP160799:1850777-1851979	+	protein_coding	0.428376	0.13692	3.12866	0.00175605	0.0191563	Yes	OK	571.11	487.214	655.006	487.042	478.697	495.902	686.929	571.684	706.406
ABXK18_15105	TolC family protein	CP160799:3360841-3362238	-	protein_coding	0.370094	0.118346	3.12723	0.0017646	0.0191796	Yes	OK	983.078	857.846	1108.31	893.284	794.226	886.027	1126.93	1062.71	1135.3
cydB	cytochrome d ubiquinol oxidase subunit II	CP160799:2335881-2337017	-	protein_coding	0.444184	0.142138	3.12501	0.00177799	0.0192551	Yes	OK	889.466	753.277	1025.65	646.396	853.658	759.777	1085.27	1052.63	939.071
cydB	cytochrome d ubiquinol oxidase subunit II	CP160799:3388894-3389883	-	protein_coding	0.444184	0.142138	3.12501	0.00177799	0.0192551	Yes	OK	889.466	753.277	1025.65	646.396	853.658	759.777	1085.27	1052.63	939.071
rpsH	30S ribosomal protein S8	CP160799:3230756-3231151	-	protein_coding	0.602337	0.193241	3.11702	0.00182692	0.0197136	Yes	OK	19769.5	15701.2	23837.8	20245.9	14097.2	12760.4	25552.5	26480	19480.8
ABXK18_06665	dihydrofolate reductase family protein	CP160799:1479926-1480471	-	protein_coding	-0.392532	0.12605	-3.11409	0.00184516	0.0198388	Yes	OK	525.144	595.857	454.431	583.552	614.85	589.168	474.55	457.751	430.992
ABXK18_05160	Hsp20 family protein	CP160799:1141886-1142386	-	protein_coding	-1.33468	0.429183	-3.10981	0.00187205	0.0200557	Yes	OK	1692.34	2423.67	961.002	1595.79	1932.08	3743.15	1243.79	772.329	866.889
ABXK18_08250	lpg1689 family Dot/Icm T4SS effector	CP160799:1848686-1849312	-	protein_coding	0.503076	0.161826	3.10875	0.00187883	0.0200565	Yes	OK	9045.23	7484	10606.5	8223.6	5783.26	8445.12	10865.9	10738	10215.6
rho	transcription termination factor Rho	CP160799:260073-261335	+	protein_coding	0.611637	0.19699	3.10491	0.00190336	0.020246	Yes	OK	23423.2	18530.8	28315.7	23213	17133.7	15245.6	32504.1	30779.2	21663.8
mnmC	bifunctional tRNA (5-methylaminomethyl-2-thiouridine)(34)-methyltransferase MnmD/FAD-dependent 5-carboxymethylaminomethyl-2-thiouridine(34) oxidoreductase MnmC	CP160799:2023825-2025825	+	protein_coding	0.519078	0.16745	3.09989	0.0019359	0.0205192	Yes	OK	1816.04	1492.93	2139.16	1611.5	1667.33	1199.95	1767.11	2332.11	2318.24
plaD	GDSL family phospholipase PlaD	CP160799:668814-670364	-	protein_coding	-0.497273	0.160538	-3.09753	0.00195138	0.0205494	Yes	OK	2940.22	3442.5	2437.93	2836.96	3705.31	3785.24	2277.23	2199.02	2837.54
pyrH	UMP kinase	CP160799:1823747-1824490	+	protein_coding	0.523903	0.169145	3.09736	0.0019525	0.0205494	Yes	OK	3189.78	2616.64	3762.92	2836.96	2284.35	2728.6	3438.71	4664.22	3185.83
ABXK18_05350	YSIRK-type signal peptide-containing protein	CP160799:1211001-1211045	+	protein_coding	-0.608182	0.196733	-3.0914	0.00199214	0.020893	Yes	OK	411.02	496.76	325.28	371.453	612.689	506.139	292.656	298.446	384.739
ABXK18_04850	glutamine synthetase	CP160799:1062939-1064312	+	protein_coding	0.450517	0.145977	3.08622	0.00202721	0.0211865	Yes	OK	1433.53	1211.82	1655.25	1416.24	1143.25	1075.97	1628.92	1506.34	1830.49
ankF	Dot/Icm T4SS effector AnkF/LegA14/Ceg31	CP160799:840264-843029	+	protein_coding	-0.453067	0.1471	-3.08001	0.00206997	0.0215579	Yes	OK	802.17	926.569	677.772	905.628	1044.92	829.158	679.816	759.221	594.278
ABXK18_00615	APC family permease	CP160799:131468-132763	-	protein_coding	-0.443346	0.144227	-3.07395	0.00211248	0.0219243	Yes	OK	330.579	380.919	280.239	349.009	392.25	401.499	295.705	268.198	276.816
ABXK18_00340	outer membrane beta-barrel protein	CP160799:73576-74358	-	protein_coding	-0.445604	0.14504	-3.07229	0.00212424	0.0219701	Yes	OK	1505.92	1737.09	1274.75	1807.89	1594.94	1808.45	1364.71	1051.62	1407.91
legK4	Dot/Icm T4SS effector kinase LegK4	CP160799:3379791-3382676	-	protein_coding	-0.596126	0.194219	-3.06935	0.00214523	0.0221001	Yes	OK	3592.42	4323.51	2861.33	4155.57	4388.23	4426.72	3112.52	3521.86	1949.62
rluB	23S rRNA pseudouridine(2605) synthase RluB	CP160799:2127304-2128050	-	protein_coding	0.581146	0.189393	3.06847	0.0021516	0.0221001	Yes	OK	135.485	108.643	162.326	113.344	110.219	102.365	141.247	175.438	170.294
lvgA	Dot/Icm type IV secretion system effector LvgA	CP160799:3056559-3057185	-	protein_coding	-0.44479	0.145354	-3.06004	0.00221308	0.0226538	Yes	OK	8943.62	10310.8	7576.41	9991.09	11211	9730.38	8468.73	7859.4	6401.1
ABXK18_11275	TIGR03750 family conjugal transfer protein	CP160799:2511598-2511960	+	protein_coding	-0.666348	0.217968	-3.05709	0.00223495	0.0227267	Yes	OK	300.622	368.809	232.435	386.042	316.61	403.774	309.931	160.314	227.059
rpsJ	30S ribosomal protein S10	CP160799:3237455-3237772	-	protein_coding	0.552281	0.180659	3.05703	0.00223541	0.0227267	Yes	OK	24299.7	19704.4	28895.1	25162.3	17052.6	16898.2	30996.1	30779.2	24909.9
glyA	serine hydroxymethyltransferase	CP160799:2813240-2814493	-	protein_coding	-0.453655	0.148451	-3.05592	0.00224369	0.0227336	Yes	OK	6595.01	7623.47	5566.56	6361.84	7562.98	8945.58	5716.95	5427.47	5555.24
ABXK18_06335	hydroxymethylglutaryl-CoA reductase, degradative	CP160799:1413042-1414340	-	protein_coding	0.39026	0.127847	3.05255	0.00226905	0.0229128	Yes	OK	2173.06	1880.98	2465.13	1941.43	1960.17	1741.34	2206.1	2660.8	2528.48
ABXK18_04075	M23 family metallopeptidase	CP160799:901160-902359	+	protein_coding	0.482194	0.158135	3.04926	0.00229405	0.0229508	Yes	OK	1834.25	1530.9	2137.6	1628.34	1681.38	1282.98	1916.49	1983.25	2513.07
hflK	FtsH protease activity modulator HflK	CP160799:3095053-3096195	-	protein_coding	-0.36976	0.121269	-3.0491	0.00229527	0.0229508	Yes	OK	18664.8	21043.3	16286.3	22111	20378.7	20640.2	17674.2	16031.4	15153.4
ABXK18_05495	acetamidase/formamidase family protein	CP160799:1252127-1253329	+	protein_coding	-0.49016	0.160759	-3.04903	0.00229585	0.0229508	Yes	OK	814.644	952.391	676.897	933.684	883.914	1039.57	670.67	548.494	811.526
ABXK18_05920	hypothetical protein	CP160799:1339914-1340648	-	protein_coding	0.398361	0.130801	3.04555	0.00232255	0.0231403	Yes	OK	1973.47	1702.89	2244.04	1691.18	1824.02	1593.48	1973.4	2379.5	2379.21
ABXK18_01520	lpg2879 family Dot/Icm T4SS effector	CP160799:328169-329920	+	protein_coding	-0.508263	0.167253	-3.03889	0.00237451	0.0235667	Yes	OK	2548.78	2993.38	2104.18	2438.58	2804.1	3737.47	2142.08	1941.91	2228.54
sdeA	T4SS effector NAD-dependent ubiquitin ligase SdeA	CP160799:1196254-1200744	-	protein_coding	-0.570859	0.187903	-3.03805	0.00238111	0.0235667	Yes	OK	1862.97	2226.82	1499.12	1564.37	2767.36	2348.71	1399.26	1566.84	1531.25
ABXK18_15190	hypothetical protein	CP160799:3377802-3379772	-	protein_coding	-0.447424	0.147575	-3.03184	0.00243066	0.0239777	Yes	OK	1463.08	1688.01	1238.15	1376.96	1867.24	1819.82	1175.71	1338.97	1199.77
ABXK18_02145	winged helix-turn-helix domain-containing protein	CP160799:477299-478024	-	protein_coding	-0.594564	0.196208	-3.03027	0.00244336	0.0240237	Yes	OK	136.635	164.167	109.102	163.844	152.362	176.296	131.086	98.8097	97.4111
ABXK18_12335	biotin--[acetyl-CoA-carboxylase] ligase	CP160799:2746544-2747539	+	protein_coding	0.419244	0.138611	3.02461	0.0024895	0.0242638	Yes	OK	726.98	622.034	831.927	592.53	654.831	618.74	730.624	941.717	823.439
rsmB	16S rRNA (cytosine(967)-C(5))-methyltransferase RsmB	CP160799:661181-662464	+	protein_coding	0.498512	0.16482	3.02458	0.00248977	0.0242638	Yes	OK	3304.18	2738.99	3869.37	3035.59	3082.89	2098.49	3870.58	3603.53	4134.02
glnA	type I glutamate--ammonia ligase	CP160799:2212243-2213652	-	protein_coding	-0.484351	0.160153	-3.02429	0.00249214	0.0242638	Yes	OK	30041.7	35037.5	25046	33250.1	32630.3	39232	30331.6	22492.3	22314.2
ABXK18_10790	spermidine/putrescine ABC transporter substrate-binding protein	CP160799:2415163-2416185	+	protein_coding	0.506176	0.167653	3.01919	0.00253449	0.024593	Yes	OK	963.629	796.009	1131.25	972.961	711.022	704.045	1293.58	1130.26	969.907
tmk	dTMP kinase	CP160799:2177828-2178466	-	protein_coding	0.494796	0.16396	3.01778	0.00254633	0.024593	Yes	OK	1318.38	1094.43	1542.34	1360.13	1063.29	859.867	1577.09	1537.6	1512.33
ABXK18_05070	YbhB/YbcL family Raf kinase inhibitor-like protein	CP160799:1121945-1122472	-	protein_coding	-0.859356	0.284813	-3.01727	0.00255063	0.024593	Yes	OK	44.8073	57.8373	31.7774	50.4997	61.5931	61.4191	24.388	37.3057	33.6384
ABXK18_02965	LysM peptidoglycan-binding domain-containing protein	CP160799:658600-659637	-	protein_coding	0.490143	0.162552	3.01531	0.00256721	0.0246732	Yes	OK	1481.75	1233.01	1730.5	1182.82	1292.37	1223.83	1462.26	1556.76	2172.48
ABXK18_03960	hypothetical protein	CP160799:876142-877248	-	protein_coding	-0.684527	0.228243	-2.99912	0.00270761	0.0259393	Yes	OK	85.8015	106.075	65.5282	94.2661	110.219	113.739	67.067	52.4296	77.0879
ABXK18_01840	tyrosine protein phosphatase	CP160799:405609-406568	+	protein_coding	0.757129	0.252542	2.99804	0.00271725	0.0259484	Yes	OK	61.783	45.9918	77.5742	41.522	47.5455	48.9078	64.0185	86.7105	81.9935
lptB	LPS export ABC transporter ATP-binding protein	CP160799:2692396-2693121	+	protein_coding	0.561842	0.187815	2.99146	0.00277643	0.0264292	Yes	OK	904.549	730.715	1078.38	643.03	843.933	705.182	781.432	1278.48	1175.24
rfbB	dTDP-glucose 4,6-dehydratase	CP160799:2777057-2778136	-	protein_coding	0.492737	0.16522	2.98232	0.00286077	0.0271455	Yes	OK	1414.39	1174.78	1654.01	1382.57	1167.03	974.744	1782.36	1806.81	1372.87
ABXK18_02805	lpg2628 family Dot/Icm T4SS effector	CP160799:618411-619163	+	protein_coding	0.458081	0.153728	2.97981	0.00288427	0.0271655	Yes	OK	551.545	464.445	638.645	445.52	490.583	457.231	573.118	763.254	579.561
ABXK18_11265	hypothetical protein	CP160799:2510958-2511224	+	protein_coding	-1.05681	0.354691	-2.97952	0.00288702	0.0271655	Yes	OK	25.7887	34.8275	16.75	37.0331	36.7397	30.7095	20.3233	13.1074	16.8192
infB	translation initiation factor IF-2	CP160799:464333-466939	+	protein_coding	0.531019	0.1783	2.97823	0.00289918	0.0271655	Yes	OK	5561.97	4549.49	6574.46	5492.12	4302.87	3853.48	6224.02	7918.89	5580.47
coaBC	bifunctional phosphopantothenoylcysteine decarboxylase/phosphopantothenate--cysteine ligase CoaBC	CP160799:802749-803945	+	protein_coding	-0.35713	0.119914	-2.97823	0.00289922	0.0271655	Yes	OK	1046.99	1175.79	918.183	1243.42	1210.25	1073.7	953.165	897.353	904.031
ravN	Dot/Icm T4SS effector RavN	CP160799:2455803-2456441	+	protein_coding	-1.65203	0.555417	-2.97439	0.00293575	0.0274218	Yes	OK	23842.3	36174.2	11510.4	19216.8	26344.5	62961.4	13525.2	10820.7	10185.4
ABXK18_02155	sulfatase-like hydrolase/transferase	CP160799:479952-481949	-	protein_coding	0.5394	0.181632	2.96974	0.00298048	0.0277529	Yes	OK	1758.65	1433.73	2083.57	1439.8	1758.1	1103.27	1729.52	2246.41	2274.8
ABXK18_10545	outer membrane protein assembly factor BamD	CP160799:2353803-2354576	-	protein_coding	0.402084	0.135485	2.96773	0.00300011	0.0278488	Yes	OK	2268.98	1954.53	2583.43	2063.75	1864	1935.84	2974.32	2426.89	2349.08
dotB	Dot/Icm type IV secretion system ATPase DotB	CP160799:564910-566043	-	protein_coding	0.377207	0.127223	2.96494	0.00302746	0.0280145	Yes	OK	16319	14198.2	18439.8	13979.4	14115.6	14499.5	17020.8	17569	20729.6
ABXK18_06050	hypothetical protein	CP160799:1367722-1368108	-	protein_coding	-0.732649	0.247183	-2.964	0.00303671	0.0280145	Yes	OK	211.39	263.57	159.21	245.765	365.236	179.708	168.684	183.504	125.443
ABXK18_12680	dicarboxylate/amino acid:cation symporter	CP160799:2823674-2824921	+	protein_coding	0.390863	0.132366	2.95289	0.00314814	0.0289532	Yes	OK	640.769	554.709	726.828	619.463	508.953	535.711	710.301	709.816	760.367
ABXK18_08810	succinate dehydrogenase assembly factor 2	CP160799:1977392-1977631	+	protein_coding	-0.564428	0.191231	-2.95155	0.00316185	0.0289901	Yes	OK	525.684	627.946	423.421	698.018	636.462	549.36	346.513	368.016	555.734
ABXK18_01665	FAD-dependent oxidoreductase	CP160799:359515-360972	+	protein_coding	-0.351217	0.119365	-2.94238	0.00325705	0.0297716	Yes	OK	1030.77	1155.63	905.906	1126.7	1092.47	1247.72	946.051	871.138	900.527
ABXK18_15170	LrgB family protein	CP160799:3374269-3374976	+	protein_coding	0.532788	0.181206	2.94024	0.00327954	0.0297996	Yes	OK	283.298	231.266	335.329	274.943	210.713	208.142	363.788	363.983	278.217
ceg2	lpg0059 family Dot/Icm T4SS effector	CP160799:119054-120145	-	protein_coding	-0.406659	0.13831	-2.9402	0.00328005	0.0297996	Yes	OK	572.284	652.911	491.657	618.341	638.623	701.77	484.712	443.635	546.624
ABXK18_08400	MFS transporter	CP160799:1886473-1887069	-	protein_coding	0.944851	0.321766	2.93646	0.00331982	0.030044	Yes	OK	84.0233	57.6719	110.375	49.3775	71.3183	52.32	59.9538	107.884	163.286
ABXK18_13570	transmission trait enhancer LetE	CP160799:3042967-3043338	-	protein_coding	-0.393363	0.133989	-2.93578	0.00332705	0.030044	Yes	OK	15702.1	17829.9	13574.3	16491	20175.5	16823.1	13005.9	13128.6	14588.5
mdcE	biotin-independent malonate decarboxylase subunit gamma	CP160799:860851-861570	-	protein_coding	0.452432	0.154618	2.92612	0.00343218	0.0308397	Yes	OK	1277.7	1079.6	1475.8	1087.43	1049.24	1102.13	1303.74	1303.68	1819.98
ABXK18_02830	Tim44-like domain-containing protein	CP160799:624659-625471	-	protein_coding	-0.406916	0.139079	-2.92579	0.00343581	0.0308397	Yes	OK	15310.8	17455.6	13166	16924.1	17621	17821.8	15301.4	11672.6	12524
trxB	thioredoxin-disulfide reductase	CP160799:1757286-1758236	-	protein_coding	-0.395391	0.13526	-2.92319	0.00346467	0.0310057	Yes	OK	38846.8	44137.3	33556.2	40060.9	47109	45242	34684.8	29692.3	36291.6
tgt	tRNA guanosine(34) transglycosylase Tgt	CP160799:509278-510429	+	protein_coding	0.515526	0.1767	2.91751	0.00352834	0.0314812	Yes	OK	1018.89	838.427	1199.36	1033.56	784.501	697.22	1240.74	1369.22	988.127
ABXK18_00720	amino acid permease	CP160799:152500-153891	-	protein_coding	-0.361306	0.124338	-2.90583	0.00366276	0.0325833	Yes	OK	1117.09	1256.76	977.424	1182.82	1299.94	1287.53	950.116	906.427	1075.73
pyk	pyruvate kinase	CP160799:26953-28377	+	protein_coding	0.341782	0.117992	2.89665	0.00377168	0.0334527	Yes	OK	12205.1	10766.3	13643.9	11028	11131.1	10139.8	13651.2	12859.4	14421.1
ABXK18_03740	class I SAM-dependent methyltransferase	CP160799:830906-831838	-	protein_coding	0.351782	0.121546	2.89422	0.00380107	0.0336136	Yes	OK	5920.5	5201.94	6639.06	5403.47	5322.94	4879.41	7175.15	6506.31	6235.71
rimO	30S ribosomal protein S12 methylthiotransferase RimO	CP160799:2870095-2871402	+	protein_coding	0.412714	0.143259	2.88089	0.00396548	0.034898	Yes	OK	1916.13	1643.4	2188.85	1712.5	1600.34	1617.37	2263	2486.37	1817.17
rpoA	DNA-directed RNA polymerase subunit alpha	CP160799:3224726-3225718	-	protein_coding	0.44011	0.152786	2.88056	0.00396966	0.034898	Yes	OK	18056.6	15323.3	20789.9	18036.3	14530.6	13403	21478.7	22374.3	18516.5
ABXK18_04340	hypothetical protein	CP160799:960509-960631	+	protein_coding	1.20509	0.418882	2.87692	0.00401572	0.0351994	Yes	OK	22.4935	13.6275	31.3595	8.97773	20.531	11.3739	21.3395	36.2974	36.4416
ABXK18_13650	AAA family ATPase	CP160799:3058776-3059384	+	protein_coding	0.67968	0.236739	2.87101	0.00409164	0.0357599	Yes	OK	74.4466	57.3176	91.5756	60.5997	45.3844	65.9686	83.3257	96.7931	94.6079
ABXK18_11685	penicillin-binding protein 2	CP160799:2615894-2617555	-	protein_coding	0.362182	0.126215	2.86955	0.00411056	0.0358206	Yes	OK	623.173	545.605	700.74	540.908	572.707	523.2	684.896	667.469	749.855
ABXK18_06330	hypothetical protein	CP160799:1412167-1413045	-	protein_coding	0.46635	0.162626	2.86762	0.00413577	0.0359355	Yes	OK	400.512	335.969	465.056	328.809	344.705	334.393	443.049	557.569	394.55
ABXK18_06210	acyltransferase	CP160799:1395112-1396263	-	protein_coding	0.481709	0.168194	2.86402	0.00418304	0.0361702	Yes	OK	559.85	467.411	652.29	435.42	561.902	404.911	554.827	672.511	729.532
ABXK18_13365	type II/III secretion system protein	CP160799:3003451-3004215	-	protein_coding	0.612081	0.213736	2.86372	0.00418698	0.0361702	Yes	OK	248.281	196.777	299.786	167.21	216.116	207.005	227.621	279.289	392.448
ABXK18_02550	bifunctional metallophosphatase/5-nucleotidase	CP160799:563101-564828	-	protein_coding	0.456091	0.159472	2.86001	0.00423625	0.0364903	Yes	OK	513.566	433.278	593.854	483.675	441.957	374.201	500.97	628.147	652.444
ABXK18_05100	alginate O-acetyltransferase	CP160799:1129020-1130573	+	protein_coding	0.476026	0.166733	2.85503	0.00430333	0.0369617	Yes	OK	739.872	618.399	861.344	620.585	595.399	639.213	1012.1	912.477	659.452
gmk	guanylate kinase	CP160799:1459202-1459831	+	protein_coding	0.545001	0.191474	2.84634	0.00442248	0.0378762	Yes	OK	342.577	278.371	406.783	322.076	301.482	211.555	383.095	481.949	355.305
ABXK18_00175	hypothetical protein	CP160799:34194-35264	-	protein_coding	0.563132	0.198236	2.84072	0.00450122	0.0384404	Yes	OK	539.156	434.832	643.48	488.164	481.939	334.393	777.368	660.412	492.662
vpdC	Dot/Icm T4SS effector VpdC	CP160799:2145105-2147759	-	protein_coding	0.416177	0.146711	2.83671	0.00455806	0.0388043	Yes	OK	1233.66	1056.97	1410.35	1103.14	1146.5	921.286	1207.21	1573.9	1449.95
ABXK18_14440	lysophospholipid acyltransferase family protein	CP160799:3216616-3217461	-	protein_coding	0.392254	0.138318	2.83589	0.00456979	0.0388043	Yes	OK	3261.54	2821.39	3701.7	2812.27	2873.26	2778.64	3263.93	3531.94	4309.22
ABXK18_15160	LysR family transcriptional regulator	CP160799:3372912-3373796	-	protein_coding	0.553757	0.195495	2.8326	0.00461717	0.0390955	Yes	OK	359.457	291.787	427.127	301.876	255.017	318.469	405.451	330.71	545.222
ABXK18_12740	DUF6691 family protein	CP160799:2836804-2837229	-	protein_coding	0.809284	0.285966	2.83	0.00465479	0.0393028	Yes	OK	48.0534	34.8376	61.2692	34.7887	36.7397	32.9843	50.8083	77.6362	55.3632
ABXK18_10970	alpha/beta hydrolase	CP160799:2460084-2460965	+	protein_coding	-0.466828	0.1651	-2.82755	0.00469051	0.039463	Yes	OK	617.001	716.092	517.911	706.996	645.106	796.173	605.635	413.387	534.71
nuoL	NADH-quinone oxidoreductase subunit L	CP160799:457065-459038	+	protein_coding	0.432087	0.152849	2.82689	0.00470018	0.039463	Yes	OK	16567.2	14104.3	19030.2	15718.9	14202.1	12391.9	21795.8	18818.2	16476.5
ABXK18_05380	lpg2148 family Dot/Icm T4SS effector	CP160799:1220075-1221358	-	protein_coding	-0.476424	0.168629	-2.82529	0.00472383	0.0395505	Yes	OK	523.905	609.559	438.251	466.842	685.088	676.747	416.628	467.833	430.291
ABXK18_11895	hypothetical protein	CP160799:2657182-2657565	+	protein_coding	0.506864	0.179559	2.82284	0.0047601	0.0397429	Yes	OK	765.522	632.077	898.968	685.674	577.03	633.527	1159.45	808.626	728.831
ABXK18_06400	mevalonate kinase	CP160799:1424727-1425605	+	protein_coding	0.363214	0.128961	2.81646	0.00485557	0.040427	Yes	OK	993.467	868.741	1118.19	944.906	829.885	831.432	1217.37	1116.15	1021.06
fabD	ACP S-malonyltransferase	CP160799:2181814-2182761	-	protein_coding	0.335107	0.119171	2.81198	0.00492382	0.0408814	Yes	OK	28089.9	24841.9	31337.9	26177.9	25343.9	23003.7	32368	32081.9	29563.9
ABXK18_14785	patatin-like phospholipase family protein	CP160799:3273673-3274878	+	protein_coding	0.369841	0.131787	2.80635	0.00501063	0.0414869	Yes	OK	676.587	590.194	762.981	662.107	550.015	558.459	780.416	780.395	728.131
ABXK18_09460	lpg1453 family Dot/Icm T4SS effector	CP160799:2119909-2120427	-	protein_coding	-0.57554	0.205299	-2.80342	0.00505636	0.0417499	Yes	OK	1232.39	1474.41	990.383	1203.02	1444.74	1775.47	1217.37	1060.69	693.091
ABXK18_08020	autotransporter outer membrane beta-barrel domain-containing protein	CP160799:1791522-1792511	-	protein_coding	-0.467994	0.167829	-2.78852	0.00529501	0.0436	Yes	OK	9084.22	10544.8	7623.65	10829.4	8937.48	11867.5	9070.31	6422.63	7378.02
ABXK18_11680	UDP-N-acetylmuramoyl-L-alanyl-D-glutamate--2, 6-diaminopimelate ligase	CP160799:2614421-2615872	-	protein_coding	0.499058	0.179088	2.78667	0.00532531	0.043729	Yes	OK	568.079	470.478	665.68	574.575	459.246	377.614	758.06	675.535	563.443
prmC	peptide chain release factor N(5)-glutamine methyltransferase	CP160799:980279-981142	-	protein_coding	0.375712	0.135114	2.78071	0.00542397	0.0444171	Yes	OK	2106.08	1833.39	2378.77	1949.29	1991.51	1559.36	2257.92	2441	2437.38
ABXK18_05315	lpg2160 family Dot/Icm T4SS effector	CP160799:1192327-1193775	+	protein_coding	-0.422785	0.152147	-2.7788	0.00545601	0.0445574	Yes	OK	982.863	1126.43	839.301	1015.61	1078.42	1285.25	721.478	832.824	963.599
lem14	Dot/Icm T4SS effector Lem14	CP160799:1658860-1659522	+	protein_coding	-0.423931	0.152617	-2.77775	0.00547365	0.0445797	Yes	OK	2815.09	3225.63	2404.56	3345.33	3099.1	3232.46	2887.95	1998.37	2327.36
ABXK18_02305	hypothetical protein	CP160799:511905-512249	+	protein_coding	-0.751017	0.270581	-2.77557	0.00551048	0.0447577	Yes	OK	51.6523	64.7347	38.5699	76.3107	50.7873	67.106	40.6467	39.3222	35.7408
ABXK18_05935	VOC family protein	CP160799:1343408-1343773	-	protein_coding	0.35703	0.128695	2.77423	0.00553321	0.0448205	Yes	OK	1401.41	1229.25	1573.56	1195.16	1157.3	1335.3	1410.44	1612.21	1698.04
ABXK18_03120	hypothetical protein	CP160799:694594-695061	-	protein_coding	0.41658	0.150212	2.77328	0.00554941	0.0448302	Yes	OK	657.572	563.735	751.408	598.141	583.513	509.551	667.622	707.8	878.803
ppk1	polyphosphate kinase 1	CP160799:3274919-3276991	+	protein_coding	0.381734	0.138012	2.76594	0.00567585	0.0457281	Yes	OK	3487.02	3028.26	3945.78	3421.64	2702.53	2960.63	4328.87	3741.66	3766.8
ABXK18_14220	carboxymuconolactone decarboxylase family protein	CP160799:3173841-3174182	-	protein_coding	-0.501616	0.181919	-2.75737	0.00582692	0.046819	Yes	OK	4064.64	4763.92	3365.35	4204.94	4123.49	5963.34	4002.68	3194.17	2899.21
ABXK18_00440	hypothetical protein	CP160799:98422-98880	-	protein_coding	-0.578437	0.209854	-2.75638	0.00584451	0.0468344	Yes	OK	113.698	135.886	91.5097	154.866	124.267	128.525	106.698	90.7436	77.0879
ABXK18_07585	hypothetical protein	CP160799:1690748-1691746	+	protein_coding	-0.453039	0.164437	-2.75509	0.00586759	0.0468937	Yes	OK	2752	3180.88	2323.12	2762.9	2946.74	3833.01	2481.48	1967.12	2520.78
ABXK18_03785	hypothetical protein	CP160799:839049-839498	+	protein_coding	-0.502645	0.18267	-2.75165	0.00592957	0.0472626	Yes	OK	771.059	903.85	638.268	834.929	758.567	1118.05	777.368	558.577	578.86
phhA	phenylalanine 4-monooxygenase	CP160799:593401-594219	+	protein_coding	-0.322499	0.117331	-2.74862	0.00598467	0.0474786	Yes	OK	1281.41	1424.13	1138.69	1372.47	1349.64	1550.26	1161.48	1108.08	1146.51
legY	Dot/Icm T4SS effector LegY	CP160799:3157665-3159014	+	protein_coding	0.612336	0.222796	2.74841	0.00598844	0.0474786	Yes	OK	1174.05	928.207	1419.9	1159.25	756.406	868.966	1771.18	1555.75	932.764
ABXK18_15435	diguanylate cyclase	CP160799:3431137-3432015	+	protein_coding	0.847491	0.308831	2.74419	0.00606605	0.0479476	Yes	OK	55.999	39.8803	72.1178	34.7887	51.8678	32.9843	53.8568	100.826	61.6704
ABXK18_05845	hypothetical protein	CP160799:1328177-1329481	+	protein_coding	0.312917	0.114059	2.74345	0.00607968	0.0479476	Yes	OK	1286.35	1147.24	1425.47	1096.4	1124.88	1220.42	1442.96	1461.98	1371.46
lpxA	acyl-ACP--UDP-N-acetylglucosamine O-acyltransferase	CP160799:3068047-3068817	-	protein_coding	0.460469	0.167938	2.74191	0.00610837	0.0480471	Yes	OK	17926.9	15089.6	20764.1	17347.2	15081.7	12840	21110.9	24034.9	17146.5
lpxA	acyl-ACP--UDP-N-acetylglucosamine O-acyltransferase	CP160799:251163-251993	+	protein_coding	0.460469	0.167938	2.74191	0.00610837	0.0480471	Yes	OK	17926.9	15089.6	20764.1	17347.2	15081.7	12840	21110.9	24034.9	17146.5
fabL	enoyl-[acyl-carrier-protein] reductase FabL	CP160799:3221409-3222167	-	protein_coding	-0.433915	0.158318	-2.74078	0.00612943	0.048059	Yes	OK	2917.98	3352.85	2483.11	3703.31	3189.87	3165.36	2749.75	2723.32	1976.25
ABXK18_09255	class I SAM-dependent methyltransferase	CP160799:2072213-2072833	-	protein_coding	-0.449504	0.164074	-2.73965	0.00615056	0.048059	Yes	OK	1781.83	2057.18	1506.49	1777.59	1878.05	2515.91	1706.14	1333.93	1479.39
ABXK18_01345	Lpg1974 family pore-forming outer membrane protein	CP160799:290513-291499	-	protein_coding	-0.39111	0.14278	-2.73924	0.00615811	0.048059	Yes	OK	7435.77	8437.51	6434.03	8868.87	7412.78	9030.88	7219.87	5790.45	6291.78
icmW	type IVB secretion system protein IcmW	CP160799:550226-550681	-	protein_coding	-0.367876	0.134525	-2.73463	0.00624506	0.0486106	Yes	OK	12350.3	13916.4	10784.1	12264.7	15143.2	14341.4	9967.58	11513.3	10871.5
ABXK18_10830	hypothetical protein	CP160799:2422543-2422869	+	protein_coding	-0.56982	0.208468	-2.73337	0.0062689	0.0486694	Yes	OK	1946.45	2325.56	1567.35	2255.65	1866.16	2854.85	2085.17	1372.24	1244.62
ABXK18_14340	C39 family peptidase	CP160799:3196030-3196743	+	protein_coding	-0.480679	0.175936	-2.73212	0.00629274	0.048728	Yes	OK	1433.99	1671.22	1196.75	1350.03	1815.37	1848.26	965.359	1191.77	1433.14
ABXK18_03835	VOC family protein	CP160799:848427-848837	-	protein_coding	-0.76514	0.280342	-2.72931	0.00634678	0.0490194	Yes	OK	45.4917	57.5238	33.4596	52.7441	57.2707	62.5565	31.5012	28.2313	40.6464
ABXK18_06830	lpg1959 family Dot/Icm T4SS effector	CP160799:1522855-1524837	-	protein_coding	0.418259	0.153994	2.71607	0.00660626	0.0508171	No	OK	582.013	497.852	666.175	494.897	540.29	458.368	630.023	785.436	583.065
rplS	50S ribosomal protein L19	CP160799:3182423-3182788	+	protein_coding	0.463475	0.170665	2.7157	0.00661354	0.0508171	No	OK	7049.66	5926.73	8172.58	7420.09	5459.09	4901.02	8795.94	8317.15	7404.65
ABXK18_05405	dehydrogenase	CP160799:1226934-1227875	+	protein_coding	-0.66547	0.245359	-2.71223	0.00668329	0.0512214	No	OK	63.5729	78.2069	48.9388	81.9218	81.0435	71.6556	40.6467	49.4048	56.7648
ABXK18_14230	amino acid permease	CP160799:3174966-3176369	-	protein_coding	-0.307193	0.113409	-2.70871	0.00675445	0.0515254	No	OK	7967.03	8811.83	7122.24	8682.58	9336.21	8416.69	7267.63	7173.78	6925.3
recF	DNA replication/repair protein RecF	CP160799:182475-183536	-	protein_coding	0.49258	0.18186	2.70857	0.00675743	0.0515254	No	OK	1098.28	913.01	1283.55	889.917	1022.23	826.883	967.391	1271.42	1611.84
ceg33	Dot/Icm T4SS effector Ceg33	CP160799:663384-663887	+	protein_coding	-0.448051	0.165695	-2.70407	0.00684965	0.0520957	No	OK	1067.19	1232.02	902.36	1082.94	1460.94	1152.18	749.931	909.452	1047.7
tuf	elongation factor Tu	CP160799:3237778-3238968	-	protein_coding	0.463383	0.17184	2.6966	0.00700508	0.0530418	No	OK	9366.45	7874.66	10858.2	7916.11	7108.05	8599.81	13357.5	10543.4	8673.8
tuf	elongation factor Tu	CP160799:3254060-3255250	-	protein_coding	0.463383	0.17184	2.6966	0.00700508	0.0530418	No	OK	9366.45	7874.66	10858.2	7916.11	7108.05	8599.81	13357.5	10543.4	8673.8
ABXK18_01590	primosomal protein N	CP160799:343871-346048	-	protein_coding	0.386583	0.14337	2.69639	0.00700953	0.0530418	No	OK	5445.03	4720.06	6169.99	5140.87	4914.48	4104.84	5454.78	6352.05	6703.15
icmC	type IVB secretion system protein IcmC/DotE	CP160799:3127973-3128557	-	protein_coding	-0.371003	0.137837	-2.69161	0.00711074	0.0536717	No	OK	804.074	906.966	701.182	893.284	998.456	829.158	620.878	762.246	720.422
hemW	radical SAM family heme chaperone HemW	CP160799:962229-963356	-	protein_coding	0.304901	0.113447	2.6876	0.0071967	0.0541837	No	OK	3309.11	2960.92	3657.3	2841.45	3103.43	2937.88	3506.79	3640.83	3824.26
aroB	3-dehydroquinate synthase	CP160799:2596239-2597348	-	protein_coding	0.441832	0.16464	2.68362	0.00728295	0.0546157	No	OK	6237.62	5290.37	7184.86	5055.58	5731.4	5084.14	6088.87	6546.64	8919.08
ABXK18_03705	sulfhydrogenase subunit delta	CP160799:822420-823205	+	protein_coding	0.547744	0.204137	2.68321	0.00729181	0.0546157	No	OK	115.887	94.1887	137.585	111.099	91.8493	79.6173	126.005	145.19	141.562
ABXK18_13480	hypothetical protein	CP160799:3025976-3026206	+	protein_coding	-0.335633	0.125123	-2.68243	0.00730889	0.0546157	No	OK	559.433	624.509	494.356	602.63	640.784	630.114	480.647	478.924	523.497
recA	recombinase RecA	CP160799:1720789-1721835	+	protein_coding	-0.333008	0.124442	-2.67601	0.00745046	0.0555347	No	OK	10211.9	11385.2	9038.59	11384.9	11529.8	11240.8	9973.68	8199.19	8942.9
ABXK18_02610	dienelactone hydrolase family protein	CP160799:575791-576507	+	protein_coding	-0.409994	0.1536	-2.66923	0.0076025	0.0564502	No	OK	519.407	592.387	446.427	646.396	537.048	593.718	523.326	414.396	401.558
ABXK18_07045	hypothetical protein	CP160799:1576828-1579473	-	protein_coding	0.634554	0.237808	2.66835	0.00762248	0.0564502	No	OK	1040.67	815.823	1265.53	871.962	947.669	627.84	869.839	1106.06	1820.68
ABXK18_09720	PilZ domain-containing protein	CP160799:2176458-2176799	-	protein_coding	0.740608	0.277587	2.66802	0.00762994	0.0564502	No	OK	50.235	37.4435	63.0265	37.0331	38.9009	36.3965	63.0023	75.6196	50.4576
sidF	Dot/Icm T4SS effector PI phosphatase SidF	CP160799:672638-675376	-	protein_coding	-0.470948	0.1766	-2.66674	0.00765899	0.0565253	No	OK	6068.3	7050.73	5085.86	6959.98	7877.43	6314.79	4355.29	4444.42	6457.87
ABXK18_14920	multicopper oxidase family protein	CP160799:3308475-3310016	+	protein_coding	-0.56454	0.211866	-2.66461	0.00770773	0.0567449	No	OK	2425.39	2894.74	1956.04	2839.21	2596.63	3248.39	1719.35	1422.66	2726.11
ABXK18_04290	DUF4276 family protein	CP160799:950592-951257	-	protein_coding	0.358749	0.134677	2.66378	0.00772672	0.0567449	No	OK	1598.99	1401.59	1796.4	1259.13	1410.16	1535.48	1621.8	1787.65	1979.76
ABXK18_08565	hypothetical protein	CP160799:1923920-1924315	+	protein_coding	-0.81231	0.305618	-2.65793	0.00786221	0.0575984	No	OK	97.0617	123.568	70.5552	78.5551	197.746	94.4034	77.2287	68.5618	65.8752
lem19	Dot/Icm T4SS effector Lem19	CP160799:1184756-1186015	-	protein_coding	-0.599629	0.225705	-2.65669	0.00789116	0.0576655	No	OK	1848.56	2226.64	1470.48	2213.01	1918.03	2548.89	1827.07	1690.86	893.519
ABXK18_12710	DUF3298 domain-containing protein	CP160799:2830560-2831255	-	protein_coding	-0.349915	0.13175	-2.65589	0.00790996	0.0576655	No	OK	1228.36	1376.02	1080.7	1446.54	1414.48	1267.05	1187.9	1099.01	955.19
ABXK18_08905	mechanosensitive ion channel domain-containing protein	CP160799:1994259-1996463	-	protein_coding	-0.326911	0.123216	-2.65316	0.0079742	0.0579038	No	OK	1151.82	1281.74	1021.89	1297.28	1272.92	1275.01	922.68	1128.25	1014.76
ABXK18_03080	hypothetical protein	CP160799:683869-687849	+	protein_coding	0.475685	0.179388	2.65172	0.00800837	0.0579038	No	OK	2188.85	1831.79	2545.92	1840.43	1851.03	1803.9	1962.22	2375.46	3300.06
ABXK18_06760	SidA/IucD/PvdA family monooxygenase	CP160799:1503335-1504672	-	protein_coding	0.342138	0.129101	2.65017	0.00804519	0.0579038	No	OK	1364.62	1203.42	1525.83	1328.7	1061.13	1220.42	1569.98	1570.87	1436.64
ABXK18_15280	M20/M25/M40 family metallo-hydrolase	CP160799:3401814-3403223	-	protein_coding	-0.487527	0.183976	-2.64995	0.00805041	0.0579038	No	OK	3207.69	3744.16	2671.22	4073.64	3048.32	4110.53	3340.14	2495.45	2178.08
ABXK18_13515	lysophospholipid acyltransferase family protein	CP160799:3030888-3031619	+	protein_coding	0.298201	0.112538	2.64978	0.00805434	0.0579038	No	OK	3743.95	3358.11	4129.79	3275.75	3345.48	3453.12	4309.56	4181.26	3898.55
ABXK18_09290	GNAT family N-acetyltransferase	CP160799:2080325-2080855	-	protein_coding	-0.605724	0.22861	-2.64959	0.00805888	0.0579038	No	OK	80.4693	97.0919	63.8467	85.2884	105.897	100.09	53.8568	74.6114	63.072
ABXK18_07015	serine kinase	CP160799:1573389-1574540	-	protein_coding	0.643437	0.24326	2.64506	0.0081677	0.058545	No	OK	193.412	150.686	236.138	172.821	140.475	138.762	215.427	329.702	163.286
ABXK18_11880	Re/Si-specific NAD(P)(+) transhydrogenase subunit alpha	CP160799:2654204-2655337	+	protein_coding	-0.38833	0.147052	-2.64076	0.008272	0.0591508	No	OK	1347.15	1528.15	1166.16	1447.66	1538.75	1598.03	1038.52	1057.67	1402.3
ttcA	tRNA 2-thiocytidine(32) synthetase TtcA	CP160799:2844665-2845516	+	protein_coding	0.386998	0.146663	2.63868	0.00832294	0.0592695	No	OK	3092.37	2679.69	3505.04	2967.14	2763.04	2308.9	3545.41	3877.78	3091.93
ABXK18_01510	RnfABCDGE type electron transport complex subunit B	CP160799:326686-327300	+	protein_coding	0.434036	0.164539	2.63788	0.00834255	0.0592695	No	OK	814.626	692.74	936.511	803.507	719.666	555.047	892.194	1070.77	846.566
sdhA	succinate dehydrogenase flavoprotein subunit	CP160799:3052056-3053825	-	protein_coding	-0.338477	0.128336	-2.63743	0.00835366	0.0592695	No	OK	30482.6	34042.3	26922.9	31883.3	37910	32333.7	25187.7	27375.3	28205.8
sdhA	Dot/Icm T4SS effector SdhA	CP160799:3200301-3204590	+	protein_coding	-0.338477	0.128336	-2.63743	0.00835366	0.0592695	No	OK	30482.6	34042.3	26922.9	31883.3	37910	32333.7	25187.7	27375.3	28205.8
ABXK18_06925	phosphopantetheine-binding protein	CP160799:1550433-1550672	+	protein_coding	0.535312	0.203012	2.63685	0.00836793	0.0592695	No	OK	386.197	315.703	456.691	249.132	310.126	387.85	356.675	459.767	553.632
ABXK18_11040	hypothetical protein	CP160799:2474072-2474347	-	protein_coding	-0.466612	0.177084	-2.63498	0.00841425	0.0594567	No	OK	2989.82	3469.88	2509.77	3072.63	3791.75	3545.25	2106.51	2213.13	3209.66
ABXK18_15420	ParD-like family protein	CP160799:3428966-3429178	+	protein_coding	-0.515144	0.195755	-2.63157	0.00849907	0.0599145	No	OK	318.825	374.854	262.797	382.676	405.217	336.668	213.395	345.834	229.161
ABXK18_01365	hypothetical protein	CP160799:296690-297655	-	protein_coding	-0.486989	0.185242	-2.62893	0.00856542	0.0602401	No	OK	549.778	641.184	458.371	591.408	579.191	752.953	566.005	451.701	357.408
lon	endopeptidase La	CP160799:1649772-1652186	+	protein_coding	-0.308261	0.117295	-2.62808	0.00858684	0.060249	No	OK	38977.5	43126.2	34828.8	41146	44378.3	43854.4	35408.3	32352.1	36726.1
aroK	shikimate kinase AroK	CP160799:2597335-2597862	-	protein_coding	0.463618	0.17674	2.62317	0.00871156	0.0609809	No	OK	3262.38	2742.94	3781.82	2688.83	3141.25	2398.76	2911.32	3973.56	4460.59
pilB	type IV-A pilus assembly ATPase PilB	CP160799:2035075-2036799	-	protein_coding	0.423472	0.161615	2.62026	0.00878636	0.0612917	No	OK	1063.46	908.606	1218.32	895.528	1077.34	752.953	1043.6	1287.55	1323.81
rpmC	50S ribosomal protein L29	CP160799:3233108-3233302	-	protein_coding	0.49626	0.189478	2.61909	0.00881642	0.0612917	No	OK	9798.27	8129.25	11467.3	10592.6	7078.88	6716.29	12391.1	12235.3	9775.45
ABXK18_09500	ScpA family protein	CP160799:2128623-2129414	-	protein_coding	0.421218	0.160842	2.61884	0.008823	0.0612917	No	OK	635.859	543.579	728.139	565.597	573.788	491.353	606.652	874.163	703.603
ABXK18_03400	LuxR C-terminal-related transcriptional regulator	CP160799:751340-752203	-	protein_coding	0.446658	0.170594	2.61826	0.00883799	0.0612917	No	OK	260.401	220.338	300.465	209.854	245.292	205.868	259.123	345.834	296.438
ABXK18_12450	glycosyltransferase family 4 protein	CP160799:2772527-2773528	-	protein_coding	0.422976	0.161729	2.61534	0.00891395	0.0616755	No	OK	394.855	336.937	452.774	357.987	325.255	327.568	505.035	483.966	369.321
nuoH	NADH-quinone oxidoreductase subunit NuoH	CP160799:454525-455547	+	protein_coding	0.373576	0.142968	2.613	0.00897508	0.061955	No	OK	4657.77	4057.6	5257.95	4357.56	3933.31	3881.91	5885.64	5448.65	4439.56
ABXK18_01530	VUT family protein	CP160799:331367-332656	+	protein_coding	-0.362155	0.138834	-2.60855	0.00909263	0.0626218	No	OK	1350.58	1518.49	1182.67	1499.28	1600.34	1455.86	1271.22	1286.54	990.23
legK7	Dot/Icm T4SS effector kinase LegK7	CP160799:1579788-1582583	-	protein_coding	-0.488474	0.187334	-2.6075	0.0091205	0.0626694	No	OK	8269.3	9655.31	6883.28	9270.62	11071.6	8623.69	7899.68	7730.34	5019.83
ABXK18_11750	hypothetical protein	CP160799:2626820-2627158	-	protein_coding	-0.468396	0.179792	-2.6052	0.00918198	0.0629471	No	OK	275.812	319.761	231.863	278.31	330.657	350.316	226.605	276.264	192.72
ABXK18_10850	nucleoside deaminase	CP160799:2427926-2428390	-	protein_coding	-0.499543	0.191925	-2.6028	0.0092466	0.0631472	No	OK	380.975	446.579	315.371	325.443	502.47	511.826	283.511	304.495	358.109
ABXK18_02665	GGDEF domain-containing protein	CP160799:585888-587003	-	protein_coding	0.552115	0.212144	2.60255	0.00925343	0.0631472	No	OK	212.357	172.533	252.181	145.888	198.827	172.883	192.056	247.024	317.462
ABXK18_01700	hypothetical protein	CP160799:367137-367517	-	protein_coding	-0.583473	0.22428	-2.60154	0.00928072	0.0631893	No	OK	2840.29	3407.51	2273.06	2412.76	3820.93	3988.83	1941.89	1833.02	3044.27
rodA	rod shape-determining protein RodA	CP160799:2201453-2202571	+	protein_coding	0.369055	0.141906	2.6007	0.00930328	0.0631988	No	OK	2401.29	2095.47	2707.11	2334.21	1994.75	1957.45	3074.92	2642.65	2403.74
ABXK18_04110	MFS transporter	CP160799:907766-908998	+	protein_coding	-0.378008	0.145536	-2.59735	0.00939474	0.0636755	No	OK	1550.32	1751.77	1348.86	1576.71	2049.86	1628.74	1427.71	1415.6	1203.27
ABXK18_04625	aspartate-semialdehyde dehydrogenase	CP160799:1016754-1017776	+	protein_coding	-0.423979	0.163361	-2.59536	0.00944924	0.0638999	No	OK	452.077	517.42	386.734	556.619	489.503	506.139	411.548	439.602	309.053
ABXK18_02745	endopeptidase IV	CP160799:602536-603102	+	protein_coding	-0.465101	0.179373	-2.59293	0.00951608	0.0642067	No	OK	470.414	546.266	394.561	528.564	516.517	593.718	305.866	385.156	492.662
ABXK18_05135	class I SAM-dependent methyltransferase	CP160799:1136113-1137267	-	protein_coding	-0.41241	0.159296	-2.58895	0.009627	0.064704	No	OK	476.815	544.299	409.331	469.086	622.414	541.398	371.917	467.833	388.243
ABXK18_03975	hypothetical protein	CP160799:878235-878402	-	protein_coding	0.523443	0.202201	2.58873	0.00963309	0.064704	No	OK	139.617	114.392	164.843	95.3883	111.3	136.487	167.668	182.495	144.365
ABXK18_04040	hypothetical protein	CP160799:892078-892992	-	protein_coding	0.495857	0.19167	2.58704	0.00968035	0.0648171	No	OK	133.944	111.394	156.494	121.199	102.655	110.327	152.425	141.157	175.901
ABXK18_01290	lytic murein transglycosylase	CP160799:279144-280106	+	protein_coding	-0.322765	0.124784	-2.58658	0.0096933	0.0648171	No	OK	1136.15	1262.91	1009.38	1222.09	1284.81	1281.84	1082.22	893.32	1052.6
ABXK18_03940	Lpg2420 family Dot/Icm T4SS effector N-acetyltransferase	CP160799:871777-872328	-	protein_coding	0.59849	0.231472	2.58558	0.00972163	0.0648615	No	OK	341.131	270.985	411.276	290.654	233.405	288.897	481.663	497.073	255.091
ABXK18_11035	GNAT family N-acetyltransferase	CP160799:2473533-2473988	-	protein_coding	0.308058	0.119287	2.58249	0.00980893	0.0652982	No	OK	825.577	737.503	913.651	730.563	736.955	744.991	902.356	978.014	860.582
ABXK18_06120	aminoglycoside adenylyltransferase domain-containing protein	CP160799:1377641-1378438	+	protein_coding	0.535566	0.207477	2.58133	0.00984205	0.0653731	No	OK	343.44	280.464	406.415	278.31	344.705	218.379	306.882	470.858	441.504
ABXK18_11640	penicillin-binding protein 1A	CP160799:2604790-2607174	+	protein_coding	0.345472	0.133892	2.58023	0.00987334	0.0654355	No	OK	12104.9	10662.8	13547.1	10902.3	11291	9795.21	13305.7	12249.4	15086.1
lciS	copper-responsive two-component system sensor histidine kinase LciS	CP160799:2827327-2828400	+	protein_coding	0.338865	0.131396	2.57895	0.00991007	0.0654361	No	OK	684.351	604.627	764.075	576.819	656.993	580.069	740.786	718.891	832.55
ABXK18_04830	MBL fold metallo-hydrolase	CP160799:1059123-1060481	+	protein_coding	-0.331526	0.128563	-2.5787	0.00991722	0.0654361	No	OK	1080.27	1204.29	956.241	1316.36	1165.95	1130.57	943.003	882.229	1043.49
ABXK18_05110	archease	CP160799:1130911-1131354	+	protein_coding	0.852429	0.331018	2.57517	0.010019	0.0659621	No	OK	30.1538	21.4781	38.8295	16.8332	24.8533	22.7478	39.6305	38.314	38.544
ankB	F-box/ankyrin repeat-containing T4SS effector AnkB/LegAU13/Ceg27	CP160799:1226184-1226702	-	protein_coding	-0.795098	0.308915	-2.57384	0.0100578	0.0660721	No	OK	36.8295	46.7753	26.8838	35.9109	47.5455	56.8695	24.388	28.2313	28.032
ABXK18_11570	multidrug DMT transporter permease	CP160799:2588912-2589475	+	protein_coding	-0.300837	0.116957	-2.57221	0.0101051	0.0662369	No	OK	1781.42	1966.34	1596.49	2046.92	1886.69	1965.41	1723.42	1512.39	1553.67
ABXK18_09080	hypothetical protein	CP160799:2031020-2031613	+	protein_coding	-0.4636	0.180647	-2.56634	0.0102779	0.0672225	No	OK	320.634	372.383	268.886	400.631	346.866	369.652	223.557	246.016	337.085
ABXK18_07505	class I SAM-dependent methyltransferase	CP160799:1673322-1674053	+	protein_coding	0.378383	0.147877	2.55877	0.0105042	0.0685526	No	OK	1072.75	932.727	1212.77	1081.82	799.629	916.737	1168.59	1347.04	1122.68
atpA	F0F1 ATP synthase subunit alpha	CP160799:205278-206831	+	protein_coding	0.450875	0.176288	2.55761	0.0105395	0.0686328	No	OK	68050	57501.7	78598.4	62939.5	53181.8	56383.9	93605.2	82821.7	59368.2
ABXK18_10540	recombination-associated protein RdgC	CP160799:2352717-2353655	+	protein_coding	0.342646	0.134012	2.55682	0.0105633	0.0686383	No	OK	10014.2	8830.34	11198.1	9403.05	8418.8	8669.19	12716.3	10384.1	10493.8
atpG	F0F1 ATP synthase subunit gamma	CP160799:206921-207787	+	protein_coding	0.411315	0.160977	2.55511	0.0106154	0.0688275	No	OK	2271.02	1949.08	2592.96	2254.53	1801.33	1791.39	3039.36	2567.03	2172.48
ABXK18_07305	anti-phage deoxyguanosine triphosphatase	CP160799:1632984-1634309	-	protein_coding	-0.288436	0.113083	-2.55066	0.0107518	0.0695611	No	OK	2070.97	2277.35	1864.59	2301.66	2138.47	2391.93	1915.47	1814.87	1863.43
ABXK18_06745	organic hydroperoxide resistance protein	CP160799:1501790-1502209	+	protein_coding	-0.401559	0.157528	-2.54912	0.0107995	0.0697183	No	OK	612.427	696.863	527.992	763.107	602.964	724.518	621.894	479.933	482.15
ABXK18_06055	hypothetical protein	CP160799:1368111-1368374	-	protein_coding	-0.977369	0.384358	-2.54286	0.0109948	0.0708266	No	OK	35.5867	46.9081	24.2652	52.7441	57.2707	30.7095	38.6143	20.1652	14.016
ABXK18_07570	acetyl-CoA C-acyltransferase	CP160799:1687323-1688507	-	protein_coding	-0.360695	0.142006	-2.54	0.0110851	0.0712548	No	OK	10346.9	11633.5	9060.39	11690.1	10760.4	12449.9	10473.6	8176	8531.53
ABXK18_08225	ProQ/FinO family protein	CP160799:1838890-1839255	-	protein_coding	-0.400684	0.157824	-2.5388	0.0111233	0.0713465	No	OK	2766.03	3147.78	2384.27	2992.95	2742.51	3707.89	2675.57	2060.89	2416.36
sdjA	Dot/Icm T4SS effector SdjA	CP160799:775711-778134	+	protein_coding	-0.431588	0.170123	-2.53692	0.0111833	0.0715509	No	OK	2536.38	2912.89	2159.87	2172.61	3290.37	3275.68	2057.74	2299.85	2122.02
ABXK18_08135	lpg1716 family Dot/Icm T4SS effector	CP160799:1820332-1820790	-	protein_coding	-0.558217	0.220201	-2.53503	0.0112436	0.0715509	No	OK	3916.23	4664.09	3168.37	4755.95	3750.69	5485.63	4317.69	2918.92	2268.49
ABXK18_13655	class I SAM-dependent methyltransferase	CP160799:3059350-3060108	+	protein_coding	0.49596	0.195675	2.5346	0.0112574	0.0715509	No	OK	271.279	224.925	317.634	260.354	230.164	184.257	393.257	270.214	289.43
mfd	transcription-repair coupling factor	CP160799:2565801-2569262	+	protein_coding	0.535368	0.211252	2.53426	0.0112686	0.0715509	No	OK	5909.73	4825.23	6994.22	5802.98	4151.59	4521.13	7746.24	8481.5	4754.92
iolD	3D-(3,5/4)-trihydroxycyclohexane-1,2-dione acylhydrolase (decyclizing)	CP160799:1900754-1902625	+	protein_coding	0.423131	0.166977	2.53406	0.0112748	0.0715509	No	OK	389.024	332.071	445.976	369.209	340.383	286.622	523.326	421.453	393.149
gloB	hydroxyacylglutathione hydrolase	CP160799:2290381-2291145	+	protein_coding	0.429372	0.169616	2.53143	0.0113598	0.0719371	No	OK	2383.93	2032.33	2735.53	1939.19	2173.05	1984.75	2434.74	2293.8	3478.07
ABXK18_12745	YeeE/YedE family protein	CP160799:2837229-2837666	-	protein_coding	0.624719	0.247407	2.52507	0.0115677	0.0730524	No	OK	100.907	79.2066	122.608	99.8772	84.2852	53.4574	121.94	142.165	103.718
lpxC	UDP-3-O-acyl-N-acetylglucosamine deacetylase	CP160799:644425-645339	+	protein_coding	0.362681	0.143662	2.52455	0.0115848	0.0730524	No	OK	24997.4	21872	28122.8	19417.7	25122.4	21075.8	27609.3	25966.8	30792.4
rnpA	ribonuclease P protein component	CP160799:186904-187248	+	protein_coding	0.536765	0.212741	2.52309	0.0116329	0.0731645	No	OK	840.859	685.919	995.8	852.884	620.253	584.619	890.162	1338.97	758.265
ABXK18_04790	chaperone modulator CbpM	CP160799:1051757-1052071	-	protein_coding	0.580316	0.230111	2.52189	0.0116726	0.0731645	No	OK	74.1237	59.3726	88.8749	67.3329	56.1902	54.5947	83.3257	97.8014	85.4975
ABXK18_06505	S8 family serine peptidase	CP160799:1450596-1452284	+	protein_coding	-0.434408	0.172262	-2.52179	0.011676	0.0731645	No	OK	2672.56	3072.7	2272.42	3127.62	3054.8	3035.7	2069.93	1832.01	2915.33
ABXK18_05335	SidE phosphodiesterase domain-containing protein	CP160799:1201114-1206876	-	protein_coding	-0.536866	0.213564	-2.51385	0.0119422	0.0745989	No	OK	6747.13	7988.79	5505.47	6026.3	9518.83	8421.24	4286.19	5030.22	7200.01
rpoC	DNA-directed RNA polymerase subunit beta	CP160799:3242130-3246335	-	protein_coding	0.40988	0.163101	2.51304	0.0119696	0.0745989	No	OK	34935.7	30005.7	39865.6	35688.7	27002.6	27325.8	44292.7	41574.7	33729.5
ABXK18_07520	MetQ/NlpA family ABC transporter substrate-binding protein	CP160799:1675987-1676766	-	protein_coding	-0.432681	0.172202	-2.51264	0.0119832	0.0745989	No	OK	3625.93	4165	3086.85	3962.54	4028.4	4504.07	3822.82	3038.9	2398.84
ABXK18_02140	hypothetical protein	CP160799:476433-477074	+	protein_coding	-0.545876	0.217362	-2.51137	0.0120265	0.0745989	No	OK	2468.59	2930.09	2007.09	2562.02	2230.32	3997.93	2467.25	1639.43	1914.58
ABXK18_03775	hypothetical protein	CP160799:837358-837987	-	protein_coding	-0.29284	0.11661	-2.51127	0.0120297	0.0745989	No	OK	6598.63	7265.97	5931.29	7476.2	6820.62	7501.09	6262.64	5711.8	5819.44
ABXK18_05030	chitinase	CP160799:1112319-1113293	+	protein_coding	-0.433096	0.172978	-2.50376	0.0122882	0.0760441	No	OK	404.193	463.963	344.423	375.942	514.356	501.589	384.111	356.925	292.233
lubX	Dot/Icm T4SS effector E3 ubiquitin ligase LubX/LegU2	CP160799:386223-386963	+	protein_coding	-0.358886	0.143385	-2.50296	0.0123159	0.0760586	No	OK	655.038	736.115	573.961	613.852	781.259	813.234	563.973	579.751	578.16
secF	protein translocase subunit SecF	CP160799:1470046-1470963	+	protein_coding	0.537443	0.214974	2.50004	0.012418	0.0765309	No	OK	2096.75	1710.38	2483.11	2333.09	1426.37	1371.69	2862.54	2672.9	1913.88
dbpA	ATP-dependent RNA helicase DbpA	CP160799:1255086-1256492	-	protein_coding	0.523143	0.210382	2.48663	0.0128959	0.0792275	No	OK	1618.18	1328.43	1907.93	1369.1	1445.82	1170.37	1322.03	1792.69	2609.08
ravR	Dot/Icm T4SS effector RavR	CP160799:2379938-2381950	+	protein_coding	-0.673833	0.27102	-2.48628	0.0129086	0.0792275	No	OK	151.944	187.123	116.765	139.155	255.017	167.196	77.2287	120.991	152.073
ABXK18_12305	MBOAT family O-acyltransferase	CP160799:2739832-2741274	-	protein_coding	0.45787	0.184247	2.48508	0.0129521	0.0793319	No	OK	387.519	326.417	448.62	240.154	371.719	367.377	419.677	500.098	426.086
ABXK18_14880	MFS transporter	CP160799:3300549-3301763	+	protein_coding	0.645184	0.259983	2.48164	0.0130779	0.0799385	No	OK	64.1496	49.9676	78.3315	59.4774	54.029	36.3965	90.4388	69.5701	74.9855
ABXK18_15905	hypothetical protein	CP160799:3525263-3525988	+	protein_coding	0.571862	0.231456	2.47072	0.0134841	0.0821121	No	OK	138.448	111.666	165.231	98.755	114.541	121.701	115.843	172.413	207.437
ABXK18_13000	MFS transporter	CP160799:2909707-2910984	-	protein_coding	0.343133	0.138886	2.47061	0.0134885	0.0821121	No	OK	1536.74	1354.69	1718.8	1284.94	1462.02	1317.1	1518.15	1982.24	1655.99
rpsN	30S ribosomal protein S14	CP160799:3231174-3231476	-	protein_coding	0.544414	0.220595	2.46794	0.0135893	0.0825581	No	OK	11288.5	9183.18	13393.7	12354.5	7970.36	7224.7	14876.7	15328.6	9975.88
thrS	threonine--tRNA ligase	CP160799:521286-523199	+	protein_coding	0.423832	0.171876	2.46592	0.0136664	0.0828198	No	OK	2457.5	2098.6	2816.39	2357.78	1961.25	1976.78	3100.33	3209.3	2139.54
ABXK18_00755	M4 family metallopeptidase	CP160799:159857-161533	-	protein_coding	-0.319816	0.129756	-2.46475	0.013711	0.0828198	No	OK	929.004	1031.97	826.042	939.295	1057.89	1098.72	757.044	824.758	896.323
ABXK18_05870	AAA family ATPase	CP160799:1332752-1333279	-	protein_coding	0.405989	0.164726	2.46463	0.0137156	0.0828198	No	OK	934.557	803.558	1065.56	871.962	912.009	626.702	1100.51	1158.49	937.67
rpsE	30S ribosomal protein S5	CP160799:3229313-3229819	-	protein_coding	0.495281	0.201136	2.46242	0.0138003	0.0831368	No	OK	13855.9	11500.3	16211.4	15022	10017	9461.95	19163.9	16333.8	13136.5
rpoB	DNA-directed RNA polymerase subunit beta	CP160799:3246424-3250530	-	protein_coding	0.386258	0.1569	2.46181	0.0138237	0.0831368	No	OK	44567.9	38636.7	50499.1	43308.6	34446.7	38154.9	53978.8	55867.8	41650.6
proA	zinc metalloprotease ProA	CP160799:3109258-3110889	-	protein_coding	-0.359797	0.146304	-2.45924	0.0139231	0.0835666	No	OK	71039	79852.2	62225.9	86650.8	77718.5	75187.2	63412.9	52849.1	70415.6
alr	alanine racemase	CP160799:2796568-2797641	-	protein_coding	0.288056	0.1172	2.45781	0.0139788	0.0837326	No	OK	1243.43	1119.65	1367.21	1054.88	1195.12	1108.96	1303.74	1432.74	1365.16
rpsB	30S ribosomal protein S2	CP160799:1822042-1822806	+	protein_coding	0.534879	0.218394	2.44915	0.0143194	0.0856014	No	OK	2279.63	1861.55	2697.71	2199.54	1315.07	2070.05	3248.69	2892.7	1951.73
ABXK18_08725	phosphatase PAP2 family protein	CP160799:1960218-1961093	-	protein_coding	0.436016	0.178213	2.44659	0.0144214	0.086039	No	OK	1237.5	1052.19	1422.81	912.361	1274	970.194	1129.98	1457.95	1680.52
ABXK18_13555	YdgA family protein	CP160799:3038887-3040344	-	protein_coding	-0.386694	0.158159	-2.44497	0.0144863	0.0861592	No	OK	42016.7	47613.8	36419.5	51499.6	47285.1	44056.8	44340.4	32305.7	32612.4
ABXK18_12945	transglycosylase SLT domain-containing protein	CP160799:2891155-2892936	+	protein_coding	0.314383	0.1286	2.44465	0.0144992	0.0861592	No	OK	2545.5	2269.55	2821.46	2410.52	2253.01	2145.12	2907.25	2506.54	3050.58
ABXK18_15400	MBL fold metallo-hydrolase	CP160799:3426193-3426930	-	protein_coding	-0.480149	0.196553	-2.44285	0.0145719	0.0864194	No	OK	178.039	207.357	148.721	175.066	194.504	252.501	132.102	170.396	143.664
petA	ubiquinol-cytochrome c reductase iron-sulfur subunit	CP160799:530148-530765	+	protein_coding	-0.274616	0.112541	-2.44015	0.014681	0.0868942	No	OK	1115.01	1220.63	1009.4	1211.99	1190.8	1259.09	1058.85	993.138	976.214
ABXK18_13140	tetratricopeptide repeat protein	CP160799:2960512-2961819	-	protein_coding	0.443181	0.181744	2.43849	0.0147488	0.086971	No	OK	206.139	174.544	237.734	153.744	168.57	201.318	227.621	273.239	212.342
ABXK18_13200	cation:proton antiporter	CP160799:2973190-2974377	-	protein_coding	-0.369681	0.151608	-2.43841	0.0147522	0.086971	No	OK	385.227	433.885	336.569	479.186	408.459	414.01	364.804	349.867	295.037
ABXK18_01915	oligopeptide:H+ symporter	CP160799:426918-428420	+	protein_coding	-0.33607	0.137983	-2.43558	0.0148679	0.0874557	No	OK	675.177	753.808	596.545	801.262	675.362	784.799	618.846	532.362	638.428
secY	preprotein translocase subunit SecY	CP160799:3227360-3228688	-	protein_coding	0.555874	0.228288	2.43497	0.0148929	0.0874557	No	OK	3748.29	3034.73	4461.85	4253.2	2638.78	2212.22	4857.28	5079.62	3448.63
ceg34	Dot/Icm T4SS effector Ceg34	CP160799:396556-398289	+	protein_coding	-0.362325	0.14912	-2.42976	0.0151088	0.0885492	No	OK	2356.03	2650.95	2061.11	2494.69	2902.44	2555.72	1773.21	1983.25	2426.87
ABXK18_12355	glycosyltransferase family 2 protein	CP160799:2751482-2752501	+	protein_coding	0.409697	0.168875	2.42604	0.0152646	0.0892469	No	OK	6596.88	5666.83	7526.93	5393.37	6315.99	5291.14	5977.09	7536.76	9066.94
mavV	Dot/Icm T4SS effector MavV	CP160799:607139-608521	+	protein_coding	-0.35227	0.145236	-2.42549	0.0152875	0.0892469	No	OK	8226.59	9225.63	7227.55	8982.22	8535.5	10159.2	8351.88	6858.2	6472.58
ABXK18_14770	acyl-CoA dehydrogenase	CP160799:3269833-3272271	-	protein_coding	-0.33204	0.13705	-2.42277	0.0154026	0.0895772	No	OK	7063.09	7872.79	6253.38	7294.4	7807.19	8516.78	6307.35	5514.18	6938.62
mraZ	division/cell wall cluster transcriptional repressor MraZ	CP160799:2619210-2619668	-	protein_coding	0.468396	0.193333	2.42274	0.015404	0.0895772	No	OK	187.454	157.394	217.514	164.966	149.12	158.097	168.684	256.099	227.76
ABXK18_12650	BON domain-containing protein	CP160799:2814521-2814832	-	protein_coding	-0.381241	0.157453	-2.4213	0.0154651	0.0897574	No	OK	719.717	813.622	625.812	775.451	860.142	805.272	625.959	744.097	507.379
ABXK18_05470	ankyrin repeat domain-containing protein	CP160799:1243790-1246207	+	protein_coding	0.2929	0.121131	2.41804	0.0156042	0.0902701	No	OK	806.162	724.94	887.383	708.118	702.377	764.326	868.823	847.948	945.379
proC	pyrroline-5-carboxylate reductase	CP160799:1454315-1455103	-	protein_coding	-0.400353	0.165643	-2.41696	0.0156508	0.0902701	No	OK	381.22	433.461	328.979	484.797	387.928	427.659	390.208	304.495	292.233
legC2	Dot/Icm T4SS effector LegC2/YlfB	CP160799:1628472-1629689	-	protein_coding	-0.296644	0.122749	-2.41668	0.0156628	0.0902701	No	OK	1150.38	1268.78	1031.97	1328.7	1203.77	1273.88	990.763	971.964	1133.19
hslO	Hsp33 family molecular chaperone HslO	CP160799:407347-408192	-	protein_coding	0.298847	0.123689	2.41613	0.0156866	0.0902701	No	OK	4293.63	3851.01	4736.25	3848.08	3802.56	3902.39	4517.88	4413.16	5277.72
ABXK18_12890	DNA-binding domain-containing protein	CP160799:2880932-2881747	+	protein_coding	0.536967	0.222282	2.4157	0.0157048	0.0902701	No	OK	419.155	342.441	495.869	323.198	409.54	294.584	365.82	440.61	681.177
ABXK18_12290	MFS transporter	CP160799:2736037-2737284	-	protein_coding	0.368207	0.152508	2.41435	0.0157634	0.0902701	No	OK	874.273	762.965	985.582	839.417	813.677	635.801	964.342	1110.1	882.307
ABXK18_02545	methyltransferase domain-containing protein	CP160799:562262-563059	+	protein_coding	0.36952	0.153054	2.41432	0.0157648	0.0902701	No	OK	674.056	588.457	759.654	685.674	556.499	523.2	663.557	788.461	826.943
ABXK18_14810	SDR family NAD(P)-dependent oxidoreductase	CP160799:3279373-3280146	-	protein_coding	-0.449939	0.186447	-2.41322	0.0158121	0.0903677	No	OK	3304.17	3815.25	2793.08	3283.6	3305.49	4856.66	3298.48	2362.36	2718.4
ABXK18_13560	MFS transporter	CP160799:3040574-3041857	-	protein_coding	-0.286336	0.118741	-2.41143	0.0158902	0.0906411	No	OK	968.699	1064.24	873.16	1005.51	1124.88	1062.32	922.68	860.047	836.755
ABXK18_05420	pyridoxamine 5-phosphate oxidase family protein	CP160799:1229625-1230212	+	protein_coding	0.454702	0.188938	2.40662	0.0161009	0.0915573	No	OK	1378.83	1163.92	1593.74	1128.95	1202.69	1160.14	1331.18	1291.58	2158.46
hemB	porphobilinogen synthase	CP160799:1710339-1711334	-	protein_coding	0.432995	0.179937	2.40637	0.0161121	0.0915573	No	OK	3819.1	3249.98	4388.21	4056.81	2911.08	2782.06	5154	4266.96	3743.67
ABXK18_02390	(2Fe-2S) ferredoxin domain-containing protein	CP160799:528446-528763	+	protein_coding	0.355007	0.147609	2.40505	0.0161704	0.0916235	No	OK	658.255	577.541	738.97	597.019	596.48	539.123	642.217	864.08	710.611
ABXK18_01500	UbiX family flavin prenyltransferase	CP160799:323826-324395	-	protein_coding	-0.360908	0.150083	-2.40472	0.0161851	0.0916235	No	OK	1936.95	2178.58	1695.31	1962.76	2171.97	2401.03	1650.25	1455.93	1979.76
ABXK18_04055	serine hydrolase domain-containing protein	CP160799:895884-897398	-	protein_coding	-0.482194	0.200661	-2.40303	0.0162598	0.0918032	No	OK	539.79	628.569	451.011	555.497	594.319	735.892	489.792	546.478	316.761
rplI	50S ribosomal protein L9	CP160799:1963115-1963564	+	protein_coding	0.485125	0.201915	2.40262	0.0162783	0.0918032	No	OK	4381.74	3651.6	5111.88	4739.12	3226.61	2989.06	6101.07	5196.58	4038.01
ABXK18_03845	glutathione S-transferase family protein	CP160799:849450-850409	-	protein_coding	-0.397936	0.165943	-2.39803	0.0164834	0.0927236	No	OK	460.139	523.491	396.786	488.164	441.957	640.351	390.208	374.065	426.086
ABXK18_03520	hypothetical protein	CP160799:784956-786221	+	protein_coding	-0.489733	0.204261	-2.39759	0.0165035	0.0927236	No	OK	96.5012	112.787	80.2157	106.611	113.461	118.289	85.358	72.5949	82.6943
ABXK18_01800	arginine deiminase-related protein	CP160799:395232-396116	-	protein_coding	0.310075	0.129442	2.39547	0.0165992	0.0929245	No	OK	958.06	855.289	1060.83	951.639	795.307	818.921	1053.77	1134.29	994.435
ABXK18_14805	hypothetical protein	CP160799:3278734-3278964	-	protein_coding	0.641704	0.267888	2.39542	0.0166014	0.0929245	No	OK	71.9349	56.0632	87.8067	57.233	74.56	36.3965	82.3095	99.8179	81.2927
ABXK18_11320	hypothetical protein	CP160799:2521598-2521771	-	protein_coding	0.687692	0.287409	2.39273	0.0167235	0.093281	No	OK	160.02	122.897	197.144	117.833	139.395	111.464	107.714	193.586	290.131
ABXK18_07800	RNA polymerase sigma factor FliA	CP160799:1741858-1742574	+	protein_coding	-0.466399	0.19494	-2.39253	0.0167328	0.093281	No	OK	138.192	160.774	115.611	163.844	151.281	167.196	98.5682	110.909	137.357
bamA	outer membrane protein assembly factor BamA	CP160799:3071031-3073343	-	protein_coding	0.343117	0.143446	2.39196	0.0167588	0.093281	No	OK	6962.16	6137.68	7786.65	6708.61	6109.6	5594.82	8274.65	8419.99	6665.3
hpf	ribosome hibernation promoting factor	CP160799:3102097-3102396	+	protein_coding	-0.408159	0.170847	-2.38903	0.0168927	0.0938521	No	OK	276.694	315.914	237.474	336.665	275.548	335.53	250.993	198.628	262.8
icmD	type IVB secretion system protein IcmD/DotP	CP160799:3127549-3127947	-	protein_coding	-0.35098	0.147022	-2.38725	0.0169748	0.0941331	No	OK	5357.94	6006.63	4709.25	5190.25	6167.95	6661.7	4128.69	5124.99	4874.06
ABXK18_11470	ABC transporter substrate-binding protein	CP160799:2557856-2560012	-	protein_coding	-0.324593	0.136134	-2.38436	0.0171089	0.0946234	No	OK	569.288	633.29	505.286	589.163	662.395	648.313	532.471	448.677	534.71
accC	acetyl-CoA carboxylase biotin carboxylase subunit	CP160799:3114392-3115735	+	protein_coding	0.388382	0.162953	2.3834	0.0171535	0.0946234	No	OK	8682.5	7520.43	9844.57	8609.64	6741.74	7209.92	11323.1	10121.9	8088.63
ABXK18_07125	hypothetical protein	CP160799:1598790-1599785	+	protein_coding	0.354471	0.148731	2.3833	0.0171582	0.0946234	No	OK	4721.38	4143.78	5298.97	4494.47	3912.78	4024.09	5592.98	5922.53	4381.4
ABXK18_13390	adenosine deaminase	CP160799:3007206-3008183	+	protein_coding	-0.338472	0.14208	-2.38226	0.0172066	0.0947154	No	OK	21985.9	24553.5	19418.3	21985.3	24748.5	26926.6	20522.5	16902.5	20829.9
ABXK18_10715	FAD-dependent oxidoreductase	CP160799:2396095-2397582	+	protein_coding	0.366441	0.153936	2.38047	0.0172904	0.0948624	No	OK	1149.54	1003.87	1295.21	1023.46	930.379	1057.77	1309.84	1522.48	1053.3
ABXK18_05370	hypothetical protein	CP160799:1218801-1219394	-	protein_coding	0.538634	0.226299	2.38019	0.0173039	0.0948624	No	OK	84.2018	68.7498	99.6537	72.944	60.5125	72.793	83.3257	111.917	103.718
ABXK18_11280	TIGR03746 family integrating conjugative element protein	CP160799:2511953-2512609	+	protein_coding	-0.552027	0.231977	-2.37966	0.0173285	0.0948624	No	OK	98.7951	117.645	79.9448	117.833	92.9299	142.174	88.4065	64.5288	86.8991
rpsC	30S ribosomal protein S3	CP160799:3233732-3234388	-	protein_coding	0.40069	0.168635	2.37608	0.0174975	0.0956125	No	OK	72867	62813	82921.1	76768.5	58148.2	53522.2	74521.6	80374.6	93867.2
ABXK18_15095	APC family permease	CP160799:3357816-3359381	+	protein_coding	0.333497	0.140496	2.37371	0.0176104	0.096054	No	OK	1109.15	981.055	1237.24	908.995	1093.55	940.622	1240.74	1383.34	1087.64
pheS	phenylalanine--tRNA ligase subunit alpha	CP160799:524496-525509	+	protein_coding	0.460212	0.194392	2.36745	0.0179112	0.0973672	No	OK	868.811	730.959	1006.66	874.206	662.395	656.274	1119.82	1177.65	722.524
ABXK18_01710	PhoH family protein	CP160799:369067-370473	-	protein_coding	-0.31919	0.134831	-2.36734	0.0179163	0.0973672	No	OK	5741.12	6373.37	5108.86	6860.11	5731.4	6528.62	5678.34	4896.12	4752.12
ABXK18_06780	Lpg1974 family pore-forming outer membrane protein	CP160799:1508556-1509533	-	protein_coding	0.316684	0.133882	2.3654	0.0180107	0.0977021	No	OK	2472.54	2201.99	2743.1	2379.1	1983.94	2242.93	2712.15	3025.79	2491.34
ABXK18_14370	hypothetical protein	CP160799:3205485-3205871	+	protein_coding	0.598948	0.253317	2.36442	0.0180583	0.0977829	No	OK	2141.47	1702.87	2580.07	2119.87	1347.48	1641.25	3267.99	3009.66	1462.57
ABXK18_05675	TolC family protein	CP160799:1287673-1288929	+	protein_coding	0.313005	0.132876	2.35562	0.0184916	0.0998394	No	OK	563.897	503.351	624.442	485.919	510.034	514.101	574.134	611.007	688.185
ABXK18_05045	TIGR01777 family oxidoreductase	CP160799:1117007-1117933	+	protein_coding	0.320739	0.136174	2.35536	0.0185049	0.0998394	No	OK	592.343	527.234	657.451	511.73	525.162	544.81	624.943	605.965	741.446
rsmH	16S rRNA (cytosine(1402)-N(4))-methyltransferase RsmH	CP160799:2618272-2619198	-	protein_coding	0.441896	0.188278	2.34704	0.0189231	0.101557	No	OK	520.385	441.774	598.996	415.22	364.155	545.947	520.277	546.478	730.233
ABXK18_11180	TolC family protein	CP160799:2500943-2502193	-	protein_coding	0.470188	0.200336	2.34699	0.0189258	0.101557	No	OK	1075.11	901.978	1248.24	965.106	961.716	779.112	1022.26	1015.32	1707.15
ABXK18_08575	tRNA pseudouridine(13) synthase TruD	CP160799:1925563-1926579	+	protein_coding	-0.279059	0.11893	-2.34641	0.0189554	0.101557	No	OK	1006.43	1103.47	909.384	1103.14	1024.39	1182.89	940.971	885.254	901.929
lspI	GspI family T2SS minor pseudopilin variant LspI	CP160799:2215943-2216320	+	protein_coding	0.421391	0.179595	2.34633	0.0189592	0.101557	No	OK	442.312	378.411	506.212	320.954	412.781	401.499	392.24	554.544	571.852
mltG	endolytic transglycosylase MltG	CP160799:2178466-2179464	-	protein_coding	0.415968	0.177572	2.34252	0.0191539	0.102417	No	OK	1423.15	1219.48	1626.82	1287.18	1431.77	939.485	1337.28	1778.57	1764.61
trpC	indole-3-glycerol phosphate synthase TrpC	CP160799:2694738-2695514	+	protein_coding	0.296201	0.126593	2.33979	0.0192947	0.102985	No	OK	2309.36	2072.79	2545.92	2129.97	2237.88	1850.53	2584.11	2661.81	2391.83
ABXK18_10530	hypothetical protein	CP160799:2349714-2350697	+	protein_coding	-0.326013	0.139537	-2.33639	0.0194711	0.103656	No	OK	10913.1	12141	9685.24	12181.7	11616.2	12625	10984.8	8315.14	9755.83
ABXK18_06670	phosphohistidine phosphatase SixA	CP160799:1480546-1480641	+	protein_coding	-0.622602	0.266521	-2.33603	0.0194897	0.103656	No	OK	64.4719	78.2318	50.7119	76.3107	59.4319	98.953	58.9377	41.3387	51.8592
ABXK18_05115	RtcB family protein	CP160799:1131388-1132818	+	protein_coding	0.394525	0.168941	2.33529	0.0195284	0.103677	No	OK	272.149	235.026	309.272	256.987	260.42	187.669	313.996	314.578	299.241
mscL	large-conductance mechanosensitive channel protein MscL	CP160799:732975-733358	+	protein_coding	0.44378	0.190147	2.33387	0.0196024	0.103886	No	OK	123.393	104.64	142.145	105.488	102.655	105.777	127.021	152.248	147.168
ABXK18_07250	hypothetical protein	CP160799:1625698-1626051	-	protein_coding	-0.474377	0.203969	-2.32573	0.0200332	0.105981	No	OK	560	652.009	467.99	654.252	594.319	707.457	412.564	350.875	640.531
pdhA	pyruvate dehydrogenase (acetyl-transferring) E1 component subunit alpha	CP160799:1998732-1999805	-	protein_coding	-0.408749	0.175925	-2.32343	0.0201563	0.106444	No	OK	6176.3	7044.82	5307.79	7438.05	6253.32	7443.08	6144.76	5792.46	3986.15
ABXK18_01130	acyltransferase	CP160799:245568-246707	+	protein_coding	0.409806	0.176664	2.31969	0.0203579	0.107148	No	OK	327.354	281.2	373.507	236.788	291.757	315.057	310.947	432.544	377.03
ABXK18_07665	POTRA domain-containing protein	CP160799:1713905-1715593	-	protein_coding	0.407818	0.175841	2.31924	0.0203821	0.107148	No	OK	414.481	356.338	472.625	335.543	435.474	297.996	404.434	508.164	505.276
ABXK18_00430	inactive transglutaminase family protein	CP160799:95958-97481	+	protein_coding	0.352688	0.152089	2.31896	0.0203972	0.107148	No	OK	4767.81	4187.51	5348.11	4792.98	3914.94	3854.62	5834.83	5679.54	4529.97
ABXK18_15525	hypothetical protein	CP160799:3451494-3452111	+	protein_coding	0.430487	0.186016	2.31424	0.0206543	0.108308	No	OK	320.725	272.94	368.51	315.343	223.68	279.798	426.79	378.098	300.643
ABXK18_15165	CidA/LrgA family protein	CP160799:3373902-3374291	+	protein_coding	0.468654	0.202568	2.31357	0.0206914	0.108313	No	OK	492.028	412.358	571.698	418.587	376.042	442.445	713.349	609.998	391.747
ABXK18_05395	response regulator	CP160799:1225734-1226153	+	protein_coding	0.481017	0.20841	2.30803	0.0209972	0.109721	No	OK	102.172	85.3701	118.974	74.0662	85.3658	96.6782	126.005	106.876	124.042
typA	translational GTPase TypA	CP160799:401566-403392	-	protein_coding	0.366397	0.158978	2.3047	0.0211836	0.110502	No	OK	8560.67	7479.52	9641.82	8414.37	8001.69	6022.48	10010.3	8608.54	10306.7
ABXK18_14040	hypothetical protein	CP160799:3141117-3141329	-	protein_coding	-0.488001	0.212013	-2.30175	0.0213492	0.111164	No	OK	108.41	126.312	90.509	142.521	132.911	103.503	98.5682	93.7684	79.1903
ABXK18_15270	Lpg0189 family type II secretion system effector	CP160799:3399609-3400475	+	protein_coding	0.485908	0.211178	2.30094	0.0213952	0.111164	No	OK	113.051	94.1495	131.952	115.588	92.9299	73.9304	133.118	133.091	129.648
ABXK18_14765	lpg0294 family Dot/Icm T4SS effector	CP160799:3269027-3269719	-	protein_coding	-0.301213	0.130936	-2.30046	0.0214221	0.111164	No	OK	41585.4	45911	37259.7	40415.5	49431.1	47886.4	38347.1	34888.9	38543.3
sodB	superoxide dismutase [Fe]	CP160799:227447-228025	-	protein_coding	-0.454459	0.197791	-2.29767	0.0215806	0.111694	No	OK	2419.52	2796.99	2042.05	3231.98	2426.98	2732.01	2699.96	1868.31	1557.88
gmhB	D-glycero-beta-D-manno-heptose 1,7-bisphosphate 7-phosphatase	CP160799:1672789-1673319	+	protein_coding	0.275167	0.119776	2.29735	0.0215988	0.111694	No	OK	707.578	640.335	774.822	662.107	609.447	649.45	747.899	803.585	772.982
ABXK18_04495	lpg2327 family Dot/Icm T4SS effector	CP160799:988830-989708	-	protein_coding	-0.426031	0.185679	-2.29445	0.0217647	0.112302	No	OK	8494.43	9738.92	7249.93	9106.78	9631.21	10478.8	8148.64	8441.17	5159.99
ABXK18_04070	GNAT family N-acetyltransferase	CP160799:900533-901105	+	protein_coding	0.432397	0.188492	2.29398	0.0217916	0.112302	No	OK	418.445	356.495	480.396	346.765	423.587	299.134	383.095	479.933	578.16
ceg15	Dot/Icm T4SS effector Ceg15	CP160799:3141421-3142470	+	protein_coding	-0.326846	0.142529	-2.29319	0.0218371	0.112332	No	OK	4912.97	5467.06	4358.88	5930.91	5872.95	4597.33	4644.9	4071.36	4360.37
ABXK18_05540	ArsA-related P-loop ATPase	CP160799:1261950-1262675	-	protein_coding	0.446617	0.19482	2.29246	0.021879	0.112332	No	OK	432.063	366.243	497.884	345.642	365.236	387.85	379.03	460.776	653.846
lirA	Dot/Icm T4SS effector LirA	CP160799:1521897-1522670	-	protein_coding	-0.38693	0.168824	-2.29192	0.0219101	0.112332	No	OK	376.605	427.175	326.035	365.842	474.375	441.308	272.333	335.751	370.022
ABXK18_02310	metalloregulator ArsR/SmtB family transcription factor	CP160799:512484-512783	+	protein_coding	0.465093	0.2031	2.28998	0.0220227	0.112716	No	OK	261.987	220.026	303.947	219.954	195.585	244.539	394.273	237.95	279.619
ABXK18_15600	hypothetical protein	CP160799:3461375-3461830	-	protein_coding	0.446884	0.195204	2.28931	0.0220612	0.112719	No	OK	121.557	102.907	140.206	115.588	90.7687	102.365	150.393	130.066	140.16
ABXK18_14195	SURF1 family protein	CP160799:3171199-3171927	-	protein_coding	0.408608	0.178663	2.28703	0.0221943	0.113026	No	OK	737.981	633.656	842.306	588.041	706.699	606.229	847.483	1037.5	641.932
ABXK18_10320	lpg1273 family Dot/Icm T4SS effector	CP160799:2311229-2312293	-	protein_coding	0.347923	0.152132	2.28698	0.0221967	0.113026	No	OK	406.693	357.544	455.843	387.164	331.738	353.728	508.083	462.792	396.653
secE	preprotein translocase subunit SecE	CP160799:3253540-3253911	-	protein_coding	0.43649	0.191548	2.27875	0.0226818	0.115299	No	OK	2868.59	2437.46	3299.71	2722.5	2304.88	2285.02	3351.32	4174.2	2373.61
rpsQ	30S ribosomal protein S17	CP160799:3232852-3233106	-	protein_coding	0.471034	0.206859	2.27708	0.0227814	0.115609	No	OK	6710.92	5624.8	7797.04	7652.39	4910.15	4311.85	8667.9	8110.46	6612.74
ABXK18_09590	SDR family oxidoreductase	CP160799:2144381-2145160	-	protein_coding	0.417311	0.183721	2.27145	0.02312	0.117128	No	OK	594.191	509.201	679.181	450.009	574.868	502.727	510.116	706.792	820.636
ABXK18_04205	IS3 family transposase	CP160799:934632-935312	+	protein_coding	1.07038	0.472087	2.26733	0.0233703	0.117506	No	OK	16.2487	10.3959	22.1014	6.73329	10.8058	13.6487	21.3395	30.2479	14.7168
ABXK18_12685	hypothetical protein	CP160799:2824967-2825428	+	protein_coding	0.541408	0.238823	2.26698	0.0233914	0.117506	No	OK	96.1506	78.4562	113.845	56.1108	95.091	84.1669	98.5682	111.917	131.05
ABXK18_06250	GNAT family N-acetyltransferase	CP160799:1401974-1402519	-	protein_coding	0.384027	0.169422	2.26669	0.023409	0.117506	No	OK	335.694	291.357	380.031	254.743	356.591	262.737	367.852	362.974	409.267
ABXK18_11845	hypothetical protein	CP160799:2649128-2649574	-	protein_coding	-0.366227	0.161583	-2.26649	0.0234214	0.117506	No	OK	256.822	289.607	224.037	289.532	296.079	283.21	229.654	191.57	250.886
ABXK18_08560	copper-translocating P-type ATPase	CP160799:1921471-1923675	+	protein_coding	0.346179	0.152787	2.26576	0.0234663	0.117506	No	OK	731.084	644.118	818.05	571.208	589.997	771.151	796.675	763.254	894.22
ABXK18_01035	aspartate aminotransferase family protein	CP160799:226219-227388	-	protein_coding	-0.307416	0.135682	-2.26571	0.0234691	0.117506	No	OK	2077.64	2297.94	1857.33	2491.32	2169.8	2232.7	2119.72	1691.86	1760.41
ABXK18_03695	4Fe-4S dicluster domain-containing protein	CP160799:820425-821564	+	protein_coding	0.354334	0.156391	2.2657	0.0234698	0.117506	No	OK	730.659	641.004	820.315	723.829	598.641	600.542	961.294	799.552	700.099
ABXK18_04945	multidrug effflux MFS transporter	CP160799:1092211-1093434	+	protein_coding	-0.270022	0.119215	-2.265	0.0235126	0.117524	No	OK	1194.63	1305.71	1083.56	1271.47	1383.14	1262.5	1074.09	1162.53	1014.06
lem29	Dot/Icm T4SS effector Lem29	CP160799:428588-429994	+	protein_coding	-0.527761	0.233484	-2.26037	0.023798	0.118593	No	OK	92.3765	109.457	75.2965	100.999	110.219	117.151	77.2287	55.4544	93.2063
ABXK18_14285	SprT family zinc-dependent metalloprotease	CP160799:3184839-3185546	+	protein_coding	0.334498	0.148018	2.25984	0.023831	0.118593	No	OK	1753	1551.03	1954.97	1577.84	1713.8	1361.46	1695.98	1936.87	2232.05
ABXK18_15560	type II toxin-antitoxin system RelE/ParE family toxin	CP160799:3455912-3456259	-	protein_coding	0.737225	0.326263	2.25961	0.0238457	0.118593	No	OK	31.849	23.8071	39.8909	25.811	19.4504	26.16	42.679	43.3553	33.6384
ABXK18_07060	ATP-dependent DNA helicase	CP160799:1583186-1585144	+	protein_coding	0.344627	0.152706	2.2568	0.0240205	0.118961	No	OK	753.113	663.618	842.607	686.796	745.6	558.459	735.705	917.518	874.598
ABXK18_01760	lpg2832 family Dot/Icm T4SS effector	CP160799:381043-382683	+	protein_coding	0.343633	0.152317	2.25605	0.0240678	0.118961	No	OK	870.736	767.191	974.282	860.74	805.032	635.801	967.391	1080.86	874.598
tatC	twin-arginine translocase subunit TatC	CP160799:264283-264999	-	protein_coding	0.302193	0.13395	2.25601	0.0240699	0.118961	No	OK	801.564	718.223	884.906	689.041	787.743	677.885	806.836	875.171	972.71
ABXK18_06115	serine hydrolase	CP160799:1374776-1377406	+	protein_coding	-0.457217	0.202696	-2.25568	0.0240907	0.118961	No	OK	5440.68	6295.78	4585.58	4749.22	8517.13	5620.98	4013.86	4730.76	5012.12
dotV	type IV secretion system protein DotV	CP160799:3104492-3105034	-	protein_coding	0.495445	0.219687	2.25523	0.0241186	0.118961	No	OK	346.535	287.868	405.202	208.732	351.188	303.683	307.899	407.338	500.371
ABXK18_03180	transposase	CP160799:704862-705392	+	protein_coding	0.982862	0.436362	2.2524	0.0242969	0.119643	No	OK	17.1108	11.4752	22.7464	11.2222	12.967	10.2365	17.2748	29.2396	21.7248
ABXK18_06240	MerR family transcriptional regulator	CP160799:1400303-1401346	-	protein_coding	-0.552169	0.245622	-2.24804	0.0245735	0.120686	No	OK	6876.12	8176.68	5575.57	6617.71	9678.75	8233.57	5596.03	3400.87	7729.82
ABXK18_13375	inorganic phosphate transporter	CP160799:3005084-3006337	+	protein_coding	0.260596	0.115934	2.24779	0.0245894	0.120686	No	OK	1944.75	1769.33	2120.17	1713.62	1878.05	1716.32	2078.06	2249.43	2033.02
ABXK18_02045	NADH-quinone oxidoreductase subunit J	CP160799:456078-456737	+	protein_coding	0.297418	0.132425	2.24593	0.0247083	0.121071	No	OK	638.47	572.655	704.284	625.074	543.532	549.36	762.125	692.676	658.051
ABXK18_07205	hypothetical protein	CP160799:1615816-1616925	+	protein_coding	-0.544351	0.242509	-2.24466	0.0247901	0.121164	No	OK	102.693	121.741	83.6456	84.1662	127.508	153.548	94.5035	78.6444	77.7887
ABXK18_12195	protein tyrosine phosphatase	CP160799:2713628-2714326	-	protein_coding	-0.320971	0.143029	-2.24409	0.0248268	0.121164	No	OK	1735	1926.53	1543.47	1796.67	2059.59	1923.33	1718.34	1623.3	1288.77
ABXK18_03950	serine hydrolase domain-containing protein	CP160799:873446-875137	-	protein_coding	0.408665	0.182135	2.24374	0.024849	0.121164	No	OK	1670.07	1434.65	1905.48	1715.87	1352.89	1235.21	2182.73	2083.07	1450.65
rpmI	50S ribosomal protein L35	CP160799:523781-523981	+	protein_coding	0.361367	0.161116	2.24291	0.0249029	0.121229	No	OK	1654.47	1448.14	1860.79	1662	1181.07	1501.36	1794.55	2139.53	1648.28
ABXK18_14430	lpg0365 family Dot/Icm T4SS effector	CP160799:3213337-3216027	+	protein_coding	-0.458758	0.204847	-2.23951	0.0251226	0.1221	No	OK	3514.44	4068.96	2959.93	3302.68	3383.3	5520.89	2831.04	2572.08	3476.67
ABXK18_08820	sigma-70 family RNA polymerase sigma factor	CP160799:1978116-1978679	+	protein_coding	0.356977	0.159615	2.23648	0.0253201	0.12286	No	OK	341.269	299.357	383.18	329.931	248.533	319.607	407.483	355.916	386.141
ABXK18_11290	TIGR03752 family integrating conjugative element protein	CP160799:2513369-2514628	+	protein_coding	-0.485314	0.217077	-2.23568	0.025373	0.122917	No	OK	90.3451	105.47	75.2197	102.122	99.4133	114.876	85.358	62.5122	77.7887
ABXK18_11595	SPOR domain-containing protein	CP160799:2594791-2596242	-	protein_coding	0.332861	0.149025	2.23358	0.0255105	0.123383	No	OK	31818.2	28164.3	35472	26785	28966	28741.9	34033.5	30277.1	42105.4
ABXK18_03440	hypothetical protein	CP160799:758516-759046	-	protein_coding	-0.349906	0.156764	-2.23206	0.0256109	0.123669	No	OK	133323	149411	117234	131239	149657	167339	132346	119151	100206
ABXK18_11295	TIGR03751 family conjugal transfer lipoprotein	CP160799:2514585-2514932	+	protein_coding	-0.914492	0.409908	-2.23097	0.025683	0.123817	No	OK	21.1565	27.558	14.755	34.7887	19.4504	28.4348	11.1778	21.1735	11.9136
sulP	sulfate permease	CP160799:2728871-2730574	-	protein_coding	-0.317623	0.142924	-2.22232	0.0262618	0.126325	No	OK	444.226	492.612	395.839	483.675	452.763	541.398	417.645	410.363	359.51
mdcG	malonate decarboxylase holo-[acyl-carrier-protein] synthase	CP160799:860231-860854	-	protein_coding	0.389117	0.175125	2.22193	0.0262878	0.126325	No	OK	332.487	288.191	376.782	283.921	248.533	332.118	309.931	408.346	412.07
ABXK18_01070	Lpg1974 family pore-forming outer membrane protein	CP160799:232365-233234	+	protein_coding	-0.406109	0.182846	-2.22105	0.0263477	0.12641	No	OK	15975.2	18208.4	13742	18479.5	15671.6	20474.2	16934.4	13654.9	10636.7
ABXK18_12585	DEAD/DEAH box helicase	CP160799:2799897-2803163	-	protein_coding	0.304575	0.137175	2.22033	0.0263964	0.12644	No	OK	2094.59	1873.93	2315.25	1881.96	1901.82	1838.02	2177.65	2702.14	2065.96
ABXK18_05865	site-specific integrase	CP160799:1331532-1332506	+	protein_coding	-0.391098	0.176244	-2.21908	0.0264815	0.126584	No	OK	1480.3	1679	1281.61	1626.09	1668.42	1742.48	1429.75	1494.24	920.851
smpB	SsrA-binding protein SmpB	CP160799:372428-372898	-	protein_coding	0.307329	0.138529	2.21851	0.0265198	0.126584	No	OK	948.08	846.978	1049.18	865.228	815.838	859.867	1091.36	1167.57	888.614
accB	acetyl-CoA carboxylase biotin carboxyl carrier protein	CP160799:3113897-3114379	+	protein_coding	0.31026	0.139953	2.21688	0.0266311	0.126584	No	OK	7179.14	6409.95	7948.32	7136.17	5996.14	6097.55	8985.96	7406.69	7452.3
fur	ferric iron uptake transcriptional regulator	CP160799:3208967-3209377	-	protein_coding	-0.247648	0.111711	-2.21685	0.026633	0.126584	No	OK	1241.62	1348.06	1135.18	1295.04	1404.75	1344.4	1093.4	1147.4	1164.73
nuoI	NADH-quinone oxidoreductase subunit NuoI	CP160799:455566-456066	+	protein_coding	0.330471	0.149077	2.21678	0.0266382	0.126584	No	OK	2073.2	1836.32	2310.08	2025.6	1718.12	1765.23	2619.68	2387.56	1922.99
ABXK18_00625	CatB-related O-acetyltransferase	CP160799:133691-134353	-	protein_coding	-0.296506	0.1339	-2.21438	0.0268025	0.127163	No	OK	1085.75	1197.01	974.482	1022.34	1245.91	1322.79	945.035	986.08	992.332
truB	tRNA pseudouridine(55) synthase TruB	CP160799:467301-468212	+	protein_coding	0.483386	0.21839	2.21341	0.0268694	0.127278	No	OK	148.984	124.23	173.738	145.888	121.025	105.777	135.15	215.768	170.294
trmD	tRNA (guanosine(37)-N1)-methyltransferase TrmD	CP160799:3181644-3182396	+	protein_coding	0.417938	0.189099	2.21016	0.0270943	0.128106	No	OK	3076.77	2634.03	3519.51	3423.88	2482.09	1996.12	3457	3917.1	3184.43
ABXK18_14935	uracil-DNA glycosylase	CP160799:3312373-3313011	+	protein_coding	0.297697	0.134726	2.20964	0.0271299	0.128106	No	OK	2017.84	1810.96	2224.73	1814.62	1705.15	1913.09	2108.55	2017.53	2548.11
hemH	ferrochelatase	CP160799:3155554-3156549	+	protein_coding	0.287861	0.130327	2.20876	0.0271916	0.128112	No	OK	3108.08	2798.74	3417.41	3122	2636.61	2637.61	3633.81	3470.44	3147.99
ABXK18_07225	STY0301 family protein	CP160799:1620356-1620775	-	protein_coding	0.347643	0.157419	2.20839	0.0272169	0.128112	No	OK	806.405	709.894	902.915	614.974	849.336	665.373	800.739	911.469	996.537
ABXK18_06150	ABC transporter ATP-binding protein	CP160799:1381831-1383603	-	protein_coding	0.288988	0.130993	2.20613	0.0273752	0.128655	No	OK	623.11	560.665	685.555	593.652	586.755	501.589	701.155	703.767	651.744
ABXK18_02910	M13 family metallopeptidase	CP160799:645483-647519	+	protein_coding	0.290022	0.131722	2.20177	0.0276817	0.129891	No	OK	1441.44	1297.41	1585.46	1424.09	1276.16	1191.99	1439.91	1572.89	1743.59
ABXK18_09095	type II secretion system F family protein	CP160799:2033849-2035069	-	protein_coding	0.388236	0.176504	2.19958	0.0278366	0.130413	No	OK	345.984	299.275	392.693	323.198	319.852	254.775	451.178	407.338	319.565
ABXK18_13090	glycosyltransferase family 39 protein	CP160799:2947016-2948497	-	protein_coding	0.367255	0.167173	2.19686	0.0280307	0.131117	No	OK	295.14	257.929	332.352	260.354	272.306	241.127	272.333	368.016	356.707
ABXK18_05695	thymidine phosphorylase family protein	CP160799:1294652-1296166	+	protein_coding	0.46012	0.20955	2.19575	0.02811	0.131282	No	OK	131.682	110.577	152.787	113.344	129.67	88.7165	171.732	156.281	130.349
ABXK18_06735	hypothetical protein	CP160799:1500085-1500327	-	protein_coding	-0.612111	0.279026	-2.19374	0.0282538	0.131748	No	OK	320.744	388.478	253.009	417.464	376.042	371.927	195.104	153.256	410.669
ABXK18_05375	hypothetical protein	CP160799:1219628-1219987	-	protein_coding	-0.43926	0.200465	-2.1912	0.0284371	0.132113	No	OK	258.852	298.047	219.656	242.399	324.174	327.568	166.651	263.156	229.161
nadA	quinolinate synthase NadA	CP160799:2733818-2735161	+	protein_coding	0.279062	0.12737	2.19096	0.0284545	0.132113	No	OK	2993.37	2705	3281.74	2769.63	2776.01	2569.37	3442.77	2897.74	3504.7
ABXK18_10625	lpg1171 family Dot/Icm T4SS effector	CP160799:2373643-2374062	-	protein_coding	-0.32474	0.148276	-2.19011	0.0285165	0.132113	No	OK	656.122	729.084	583.16	735.051	675.362	776.838	618.846	644.279	486.355
ABXK18_00935	F0F1 ATP synthase subunit I	CP160799:202654-203049	+	protein_coding	0.365327	0.166818	2.18997	0.0285264	0.132113	No	OK	1195.16	1044.23	1346.09	980.817	974.683	1177.2	1332.19	1630.36	1075.73
ABXK18_15590	helix-turn-helix domain-containing protein	CP160799:3459985-3460626	+	protein_coding	0.484464	0.221257	2.1896	0.028553	0.132113	No	OK	194.954	162.275	227.633	167.21	129.67	189.944	289.608	218.793	174.499
ABXK18_05105	DUF3175 domain-containing protein	CP160799:1130657-1130941	+	protein_coding	0.529894	0.242478	2.18533	0.0288648	0.133349	No	OK	89.2454	72.7977	105.693	87.5328	63.7542	67.106	110.762	125.024	81.2927
dapB	4-hydroxy-tetrahydrodipicolinate reductase	CP160799:36683-37414	+	protein_coding	0.263347	0.120553	2.1845	0.0289255	0.133423	No	OK	1870.28	1699.78	2040.79	1766.37	1592.77	1740.21	2200	2024.59	1897.77
ABXK18_02515	DUF6282 family protein	CP160799:555328-556188	-	protein_coding	0.424136	0.194331	2.18254	0.0290698	0.133882	No	OK	214.519	183.058	245.98	161.599	178.296	209.28	213.395	304.495	220.051
ABXK18_03135	tyrosine-type recombinase/integrase	CP160799:697249-698490	-	protein_coding	0.394819	0.181004	2.18127	0.0291632	0.13404	No	OK	1541.84	1332.21	1751.47	1238.93	1025.47	1732.25	1901.25	1665.65	1687.53
ABXK18_00445	type IV secretion protein Dot	CP160799:99165-100490	+	protein_coding	-0.296829	0.136138	-2.18035	0.0292316	0.13404	No	OK	1226.34	1351.75	1100.92	1220.97	1559.28	1275.01	1084.25	1173.62	1044.89
nusG	transcription termination/antitermination protein NusG	CP160799:3252989-3253537	-	protein_coding	0.428641	0.196601	2.18026	0.0292385	0.13404	No	OK	2609.19	2223.99	2994.39	2670.87	2037.97	1963.14	3085.08	3707.38	2190.7
ABXK18_14750	LPS-assembly protein LptD	CP160799:3264592-3267111	-	protein_coding	0.269893	0.123922	2.17792	0.0294118	0.134627	No	OK	1128.45	1022.78	1234.12	1039.17	1058.97	970.194	1236.68	1343	1122.68
ABXK18_09465	alpha/beta hydrolase	CP160799:2120554-2121405	-	protein_coding	-0.396793	0.182436	-2.17497	0.0296321	0.135316	No	OK	468.915	533.47	404.359	436.542	599.722	564.146	398.337	327.685	487.056
ABXK18_06655	hypothetical protein	CP160799:1478629-1479252	+	protein_coding	-0.538242	0.247502	-2.1747	0.0296527	0.135316	No	OK	139.751	165.028	114.474	136.91	175.054	183.12	120.924	148.214	74.2847
ABXK18_05095	MBOAT family O-acyltransferase	CP160799:1127767-1129017	+	protein_coding	0.413726	0.190494	2.17186	0.0298661	0.136082	No	OK	435.689	373.162	498.216	379.309	351.188	388.988	598.522	539.42	356.707
rplB	50S ribosomal protein L2	CP160799:3235033-3235860	-	protein_coding	0.392679	0.180861	2.17116	0.0299191	0.136116	No	OK	16250.7	14052.5	18448.9	17843.2	12825.4	11488.8	21056	17481.2	16809.4
rplP	50S ribosomal protein L16	CP160799:3233302-3233715	-	protein_coding	0.359954	0.166062	2.16759	0.03019	0.136954	No	OK	40272.6	35274.6	45270.6	44159.2	30767.3	30897.2	46791.4	41869.1	47151.2
ABXK18_11285	TIGR03749 family integrating conjugative element protein	CP160799:2512596-2513372	+	protein_coding	-0.529907	0.244511	-2.16721	0.0302191	0.136954	No	OK	73.3758	86.722	60.0296	85.2884	70.2377	104.64	69.0993	51.4214	59.568
rplU	50S ribosomal protein L21	CP160799:590063-590374	+	protein_coding	0.460145	0.212404	2.16637	0.0302829	0.136954	No	OK	1771.72	1491.11	2052.32	1782.08	1337.76	1353.49	2618.66	2164.74	1373.57
rplL	50S ribosomal protein L7/L12	CP160799:3250622-3251002	-	protein_coding	0.529379	0.244368	2.16632	0.0302867	0.136954	No	OK	965.099	789.806	1140.39	1116.6	617.011	635.801	1554.74	965.915	900.527
ABXK18_04575	hypothetical protein	CP160799:1006737-1007039	-	protein_coding	-0.511624	0.236257	-2.16554	0.0303467	0.137019	No	OK	148.806	175.3	122.313	129.055	196.666	200.181	92.4712	120.991	153.475
ABXK18_03365	prephenate dehydratase domain-containing protein	CP160799:741749-742333	-	protein_coding	-0.373451	0.172608	-2.16358	0.0304965	0.137487	No	OK	266.282	300.971	231.594	258.11	304.724	340.08	215.427	213.752	265.603
ABXK18_15260	Hsp20/alpha crystallin family protein	CP160799:3397502-3398071	+	protein_coding	-0.999055	0.461941	-2.16274	0.0305615	0.137573	No	OK	19.1852	25.4423	12.928	24.6887	12.967	38.6713	16.2587	14.1157	8.40959
ABXK18_09555	purine-nucleoside phosphorylase	CP160799:2138358-2139197	+	protein_coding	0.451538	0.208967	2.16081	0.03071	0.138033	No	OK	2069.3	1747.68	2390.91	2049.17	1534.42	1659.45	3147.07	2363.37	1662.3
ABXK18_08430	hypothetical protein	CP160799:1893499-1894422	+	protein_coding	-0.312106	0.144491	-2.16004	0.0307699	0.138095	No	OK	304.699	337.598	271.8	316.465	363.075	333.255	270.3	266.181	278.918
fliQ	flagellar biosynthesis protein FliQ	CP160799:1735459-1735728	+	protein_coding	0.657381	0.304533	2.15865	0.0308771	0.138368	No	OK	68.9602	53.4725	84.4478	34.7887	76.7212	48.9078	60.97	106.876	85.4975
sucD	succinate--CoA ligase subunit alpha	CP160799:3045012-3045887	-	protein_coding	0.406076	0.188193	2.15777	0.0309461	0.138432	No	OK	1133.05	974.199	1291.89	1137.93	863.383	921.286	1605.54	1310.74	959.395
ABXK18_13820	adenylosuccinate synthase	CP160799:3092706-3094001	-	protein_coding	0.440041	0.203979	2.15728	0.0309839	0.138432	No	OK	7332.59	6222.48	8442.71	7484.06	6025.31	5158.07	9761.3	9578.49	5988.33
ABXK18_04280	IS481 family transposase	CP160799:947691-948725	-	protein_coding	-0.449842	0.209021	-2.15214	0.0313867	0.139821	No	OK	162.348	187.543	137.152	154.866	162.087	245.676	139.215	132.082	140.16
nusA	transcription termination factor NusA	CP160799:462766-464244	+	protein_coding	0.442139	0.205444	2.15211	0.0313884	0.139821	No	OK	6569.39	5570.14	7568.65	6656.98	4974.99	5078.45	9586.52	7748.49	5370.93
ABXK18_09085	cyclic nucleotide-binding domain-containing protein	CP160799:2031721-2032926	+	protein_coding	-0.432021	0.201464	-2.14441	0.0320002	0.142334	No	OK	646.312	742.811	549.814	533.053	787.743	907.638	497.922	482.957	668.563
ABXK18_01140	FkbM family methyltransferase	CP160799:247395-248306	+	protein_coding	0.262667	0.122546	2.14341	0.0320803	0.142479	No	OK	2066.93	1879.47	2254.38	1880.83	1953.69	1803.9	2023.19	2375.46	2364.5
ABXK18_15445	hypothetical protein	CP160799:3433368-3434804	-	protein_coding	-0.333029	0.155501	-2.14165	0.0322218	0.142895	No	OK	680.079	758.031	602.128	609.363	829.885	834.845	583.28	653.354	569.75
ABXK18_06515	DUF2845 domain-containing protein	CP160799:1452733-1453335	-	protein_coding	0.333215	0.155711	2.13996	0.0323579	0.143286	No	OK	438.866	388.883	488.849	407.364	377.122	382.163	475.566	418.429	572.553
ABXK18_08085	acyl-CoA dehydrogenase	CP160799:1805452-1807938	+	protein_coding	-0.314209	0.146898	-2.13896	0.0324388	0.143431	No	OK	3426.16	3797.4	3054.92	3527.12	3763.66	4101.43	3608.41	2821.12	2735.22
ABXK18_00645	bestrophin family ion channel	CP160799:135989-136849	+	protein_coding	-0.358038	0.167562	-2.13675	0.0326182	0.144011	No	OK	1013.61	1139.43	887.78	1187.3	1070.85	1160.14	874.92	691.668	1096.75
icmN	type IVB secretion system protein IcmN/DotK	CP160799:3134575-3135144	-	protein_coding	-0.271184	0.12704	-2.13464	0.0327905	0.144559	No	OK	658.232	720.226	596.238	690.163	759.648	710.869	550.762	600.924	637.027
ABXK18_04760	SDR family oxidoreductase	CP160799:1045101-1045943	-	protein_coding	0.327634	0.153532	2.13397	0.032845	0.144586	No	OK	367.939	325.993	409.884	325.443	309.046	343.492	412.564	461.784	355.305
ABXK18_05025	SRPBCC family protein	CP160799:1111026-1112111	-	protein_coding	-0.456727	0.214225	-2.132	0.0330068	0.145084	No	OK	3596.42	4160.92	3031.93	3499.07	3190.95	5792.73	3570.81	2718.27	2806.7
xseA	exodeoxyribonuclease VII large subunit	CP160799:2703625-2704956	+	protein_coding	-0.252172	0.118335	-2.13101	0.0330884	0.145229	No	OK	1426.92	1551.58	1302.27	1527.34	1500.93	1626.47	1357.6	1191.77	1357.45
ABXK18_00555	glutaredoxin family protein	CP160799:120345-121088	-	protein_coding	-0.743644	0.349205	-2.12954	0.0332099	0.145549	No	OK	48.1219	60.1837	36.0602	97.6328	45.3844	37.5339	41.6628	34.2809	32.2368
ABXK18_00425	RimK/LysX family protein	CP160799:95441-95968	+	protein_coding	0.377206	0.177261	2.12797	0.0333393	0.145902	No	OK	2166.75	1884.6	2448.91	2013.26	1713.8	1926.74	2908.27	2634.59	1803.86
ABXK18_09715	TatD family hydrolase	CP160799:2175614-2176402	-	protein_coding	0.324904	0.153206	2.1207	0.0339472	0.148321	No	OK	479.047	425.021	533.073	485.919	414.943	374.201	540.601	582.775	475.843
ABXK18_03525	multidrug effflux MFS transporter	CP160799:786218-787438	-	protein_coding	0.474825	0.223955	2.12018	0.0339913	0.148321	No	OK	1204.73	1007.84	1401.62	1287.18	939.024	797.311	1709.19	1560.79	934.867
ABXK18_09485	LuxR C-terminal-related transcriptional regulator	CP160799:2126284-2127042	-	protein_coding	0.458391	0.216528	2.11701	0.0342591	0.149272	No	OK	81.9815	69.0974	94.8656	67.3329	63.7542	76.2052	95.5197	93.7684	95.3087
coaD	pantetheine-phosphate adenylyltransferase	CP160799:3035851-3036363	-	protein_coding	0.23203	0.109666	2.1158	0.0343622	0.149503	No	OK	1545.63	1421.63	1669.63	1483.57	1355.05	1426.29	1683.79	1658.59	1666.5
ABXK18_03630	carboxymuconolactone decarboxylase family protein	CP160799:808430-808987	+	protein_coding	-0.369023	0.174481	-2.11497	0.0344323	0.149591	No	OK	199.574	224.99	174.157	262.599	204.23	208.142	184.942	162.33	175.2
ABXK18_04780	DUF1415 domain-containing protein	CP160799:1050528-1051079	-	protein_coding	0.431995	0.204342	2.11409	0.034508	0.149702	No	OK	401.48	341.425	461.535	405.12	294.998	324.156	492.841	559.585	332.179
ABXK18_07595	GNAT family N-acetyltransferase	CP160799:1693054-1693836	+	protein_coding	0.405421	0.191966	2.11195	0.034691	0.150278	No	OK	213.425	183.746	243.104	143.644	186.94	220.654	212.379	261.14	255.792
ABXK18_03445	hypothetical protein	CP160799:759267-759608	-	protein_coding	-0.462523	0.21911	-2.11092	0.0347794	0.150442	No	OK	182.689	211.223	154.155	196.388	206.391	230.89	201.201	151.239	110.026
dtd	D-aminoacyl-tRNA deacylase	CP160799:1664818-1665255	-	protein_coding	-0.415061	0.196785	-2.10921	0.0349261	0.15071	No	OK	124.312	141.902	106.723	132.421	132.911	160.372	120.924	101.834	97.4111
scpB	SMC-Scp complex subunit ScpB	CP160799:2128040-2128621	-	protein_coding	0.315092	0.149401	2.10903	0.034942	0.15071	No	OK	1307.67	1165.57	1449.76	1183.94	1332.35	980.431	1280.37	1503.32	1565.59
murA	UDP-N-acetylglucosamine 1-carboxyvinyltransferase	CP160799:2684628-2685896	-	protein_coding	0.41298	0.195875	2.10838	0.0349979	0.150733	No	OK	2277.58	1953.49	2601.68	2492.44	1899.66	1468.37	2965.17	2712.22	2127.63
ABXK18_00560	MerR family transcriptional regulator	CP160799:121158-121562	+	protein_coding	0.540117	0.256569	2.10515	0.0352784	0.151723	No	OK	106.051	86.5695	125.533	56.1108	86.4464	117.151	104.665	131.074	140.861
ABXK18_11345	phage integrase N-terminal domain-containing protein	CP160799:2527232-2528131	+	protein_coding	-0.576295	0.273998	-2.10328	0.0354409	0.152202	No	OK	91.3358	109.379	73.2929	105.488	70.2377	152.41	63.0023	84.694	72.1824
cydX	cytochrome bd-I oxidase subunit CydX	CP160799:2335767-2335868	-	protein_coding	0.571861	0.272004	2.1024	0.0355185	0.152317	No	OK	64.902	52.3196	77.4844	38.1553	55.1096	63.6939	86.3742	58.4792	87.5999
ABXK18_05740	transporter	CP160799:1306520-1306972	+	protein_coding	0.382296	0.182159	2.09869	0.0358441	0.153493	No	OK	268.222	233.253	303.192	221.077	219.358	259.325	313.996	240.975	354.605
ABXK18_13625	RDD family protein	CP160799:3056152-3056529	+	protein_coding	-0.309117	0.147675	-2.09323	0.0363287	0.155345	No	OK	1664.16	1841.26	1487.05	1806.77	1643.56	2073.46	1618.75	1580.95	1261.44
ABXK18_02460	glycosyltransferase family 9 protein	CP160799:540557-541543	+	protein_coding	0.331116	0.158243	2.09245	0.0363979	0.155419	No	OK	868.292	768.868	967.717	703.629	901.204	701.77	857.645	1130.26	915.244
ABXK18_07240	alpha/beta hydrolase	CP160799:1622992-1623957	-	protein_coding	-0.501117	0.239728	-2.09036	0.0365853	0.155996	No	OK	142.091	167.023	117.158	152.621	165.329	183.12	116.859	77.6362	156.979
ABXK18_15595	queuosine precursor transporter	CP160799:3460601-3461356	-	protein_coding	0.472068	0.226089	2.08797	0.0368002	0.156644	No	OK	101.222	85.0387	117.405	105.488	74.56	75.0678	102.633	112.925	136.656
ABXK18_15305	hypothetical protein	CP160799:3407942-3408760	-	protein_coding	0.368278	0.176468	2.08693	0.0368941	0.156644	No	OK	391.7	341.59	441.809	372.576	293.918	358.278	483.695	492.032	349.699
ABXK18_11710	L,D-transpeptidase	CP160799:2621320-2621877	-	protein_coding	0.518253	0.248333	2.08693	0.0368945	0.156644	No	OK	62.4843	51.2149	73.7537	56.1108	48.6261	48.9078	76.2125	82.6775	62.3712
ABXK18_11170	CusA/CzcA family heavy metal efflux RND transporter	CP160799:2496525-2499683	-	protein_coding	0.286848	0.137612	2.08446	0.0371182	0.157371	No	OK	556.565	501.509	611.62	482.553	529.484	492.49	661.525	538.412	634.924
ABXK18_11860	hypothetical protein	CP160799:2650613-2651254	+	protein_coding	0.336315	0.161455	2.08303	0.0372487	0.1577	No	OK	689.44	609.023	769.858	627.319	544.612	655.137	902.356	781.403	625.814
ABXK18_13765	S41 family peptidase	CP160799:3081274-3082611	+	protein_coding	-0.417981	0.200896	-2.08058	0.0374724	0.158423	No	OK	4372.36	5001.91	3742.82	3827.88	5654.67	5523.17	3019.03	3425.07	4784.36
icmX	type IVB secretion system protein IcmX	CP160799:548820-550226	-	protein_coding	-0.421138	0.202585	-2.07882	0.0376337	0.15888	No	OK	312267	357524	267011	271784	346300	454488	271824	224844	304364
ABXK18_03620	tetratricopeptide repeat protein	CP160799:806062-807795	-	protein_coding	0.356865	0.172276	2.07148	0.0383142	0.161525	No	OK	4814.59	4222.67	5406.5	3888.48	4607.59	4171.95	4606.28	4757.99	6855.22
crcB	fluoride efflux transporter CrcB	CP160799:3067639-3068043	-	protein_coding	0.379985	0.183502	2.07074	0.0383832	0.161588	No	OK	1260.58	1095.22	1425.94	1365.74	1081.66	838.257	1438.89	1629.35	1209.58
ABXK18_02580	pitrilysin family protein	CP160799:569344-570669	-	protein_coding	-0.366047	0.177345	-2.06404	0.0390143	0.164014	No	OK	16010.2	18029.8	13990.7	18433.5	18780.5	16875.5	16689.5	14948.5	10334
ABXK18_06715	DNA helicase UvrB	CP160799:1493432-1494295	-	protein_coding	0.327301	0.158639	2.06318	0.0390957	0.164125	No	OK	1663.62	1476.06	1851.19	1262.49	1638.16	1527.52	1532.38	1900.57	2120.62
ABXK18_11060	hypothetical protein	CP160799:2475901-2476116	-	protein_coding	-0.434467	0.210712	-2.0619	0.0392174	0.164405	No	OK	117.37	135.262	99.4788	133.544	122.106	150.136	79.261	102.843	116.333
ABXK18_12950	efflux transporter outer membrane subunit	CP160799:2893237-2894706	-	protein_coding	0.324235	0.158078	2.0511	0.0402569	0.168526	No	OK	451.702	401.272	502.132	484.797	342.544	376.476	503.003	489.007	514.387
ABXK18_13645	GNAT family N-acetyltransferase	CP160799:3058312-3058779	+	protein_coding	0.421856	0.206009	2.04776	0.0405838	0.169657	No	OK	175.859	150.338	201.38	195.266	132.911	122.838	181.894	221.818	200.429
rpmH	50S ribosomal protein L34	CP160799:186769-186903	+	protein_coding	0.500204	0.245396	2.03835	0.0415146	0.173119	No	OK	388.135	321.125	455.145	379.309	313.368	270.699	457.275	627.139	281.021
ABXK18_04145	hypothetical protein	CP160799:920087-921853	-	protein_coding	0.403586	0.198029	2.03801	0.0415485	0.173119	No	OK	626.634	540.11	713.158	515.097	568.385	536.848	538.568	635.205	965.702
minE	cell division topological specificity factor MinE	CP160799:1808253-1808522	-	protein_coding	-0.376578	0.184811	-2.03764	0.0415857	0.173119	No	OK	237.094	267.731	206.457	272.698	272.306	258.188	257.09	165.355	196.925
ABXK18_08985	helix-turn-helix domain-containing protein	CP160799:2011003-2011572	+	protein_coding	-0.262884	0.129093	-2.03639	0.0417114	0.173293	No	OK	694.573	757.363	631.783	820.34	748.842	702.907	672.702	631.172	591.475
ABXK18_11365	antirestriction protein ArdA	CP160799:2529778-2530284	+	protein_coding	-0.679	0.333486	-2.03607	0.0417434	0.173293	No	OK	29.8974	36.7964	22.9984	29.1776	34.5786	46.633	24.388	22.1818	22.4256
rsmA	16S rRNA (adenine(1518)-N(6)/adenine(1519)-N(6))- dimethyltransferase RsmA	CP160799:268631-269401	+	protein_coding	0.25037	0.123024	2.03514	0.0418371	0.173441	No	OK	1863.1	1701.73	2024.47	1730.46	1750.54	1624.19	1858.57	2232.29	1982.56
ABXK18_05195	class I SAM-dependent methyltransferase	CP160799:1159064-1159825	-	protein_coding	0.391462	0.192613	2.03238	0.0421154	0.174353	No	OK	526.808	456.273	597.343	450.009	501.389	417.422	463.372	544.461	784.195
glsA	glutaminase A	CP160799:3335726-3336658	-	protein_coding	0.605568	0.298269	2.03027	0.0423286	0.174994	No	OK	73.4843	58.0267	88.942	50.4997	50.7873	72.793	105.681	107.884	53.2608
ABXK18_02635	hypothetical protein	CP160799:580254-580916	+	protein_coding	0.302264	0.148968	2.02906	0.042452	0.175261	No	OK	418.267	374.337	462.197	379.309	349.027	394.675	526.374	444.643	415.574
ABXK18_09905	DUF4124 domain-containing protein	CP160799:2211670-2212230	-	protein_coding	-0.23942	0.118198	-2.02559	0.0428068	0.176482	No	OK	2341.21	2535.18	2147.23	2446.43	2489.66	2669.46	2258.94	1982.24	2200.51
ABXK18_10840	hypothetical protein	CP160799:2424664-2425803	+	protein_coding	0.399895	0.197883	2.02086	0.043294	0.178245	No	OK	147.822	127.291	168.352	114.466	127.508	139.899	152.425	202.661	149.971
ABXK18_00815	lpg0008 family Dot/Icm T4SS effector	CP160799:173788-175056	+	protein_coding	-0.387257	0.191791	-2.01916	0.0434706	0.178726	No	OK	27494.7	31162.5	23826.9	34035.7	25519	33932.9	30712.6	21110	19658.1
pepN	aminopeptidase N	CP160799:2064753-2067434	-	protein_coding	-0.314605	0.155912	-2.01783	0.0436089	0.178868	No	OK	7503.41	8318.12	6688.7	8418.86	7245.29	9290.21	7847.86	6011.26	6206.98
pepN	aminopeptidase N	CP160799:420428-423019	+	protein_coding	-0.314605	0.155912	-2.01783	0.0436089	0.178868	No	OK	7503.41	8318.12	6688.7	8418.86	7245.29	9290.21	7847.86	6011.26	6206.98
ABXK18_05200	response regulator	CP160799:1160107-1161015	-	protein_coding	-0.273947	0.135774	-2.01768	0.043625	0.178868	No	OK	936.39	1025.08	847.701	1104.26	889.317	1081.66	910.485	787.453	845.164
atpB	F0F1 ATP synthase subunit A	CP160799:203051-203878	+	protein_coding	0.412809	0.204671	2.01694	0.043702	0.178939	No	OK	4752.87	4077.02	5428.72	4037.73	3685.86	4507.48	6466.89	6219.97	3599.31
ABXK18_04810	alpha/beta fold hydrolase	CP160799:1055537-1057324	-	protein_coding	-0.32413	0.160829	-2.01536	0.0438665	0.179129	No	OK	845.672	940.949	750.395	935.928	822.321	1064.6	684.896	666.461	899.827
ABXK18_09385	hypothetical protein	CP160799:2101847-2102320	+	protein_coding	-0.311601	0.154614	-2.01535	0.0438682	0.179129	No	OK	925.646	1025.81	825.482	942.661	997.375	1137.39	825.127	685.618	965.702
traF	conjugative transfer signal peptidase TraF	CP160799:1268895-1269440	-	protein_coding	0.650065	0.323229	2.01116	0.0443088	0.180468	No	OK	48.1358	37.2667	59.0048	42.6442	47.5455	21.6104	60.97	72.5949	43.4496
ABXK18_09215	hypothetical protein	CP160799:2063076-2063609	+	protein_coding	-0.464951	0.231195	-2.01108	0.0443171	0.180468	No	OK	318.239	369.319	267.158	402.875	261.5	443.582	313.996	187.537	299.942
folP	dihydropteroate synthase	CP160799:439938-440813	+	protein_coding	0.359582	0.178916	2.00978	0.0444543	0.180781	No	OK	729.753	639.1	820.406	805.751	621.333	490.215	799.723	907.436	754.06
ABXK18_12850	ABC transporter permease	CP160799:2871503-2872639	-	protein_coding	0.405457	0.201988	2.00733	0.0447144	0.181592	No	OK	120.24	103.433	137.048	116.71	103.736	89.8538	120.924	154.264	135.955
ABXK18_05250	hypothetical protein	CP160799:1180197-1180550	-	protein_coding	-0.408433	0.20354	-2.00665	0.0447873	0.181641	No	OK	257.687	294.077	221.298	298.509	233.405	350.316	259.123	171.405	233.366
lptF	LPS export ABC transporter permease LptF	CP160799:616265-617344	+	protein_coding	-0.252661	0.125952	-2.00601	0.0448555	0.181671	No	OK	689.424	749.767	629.081	739.54	813.677	696.083	606.652	628.147	652.444
fabF	beta-ketoacyl-ACP synthase II	CP160799:2179465-2180703	-	protein_coding	0.27364	0.136551	2.00393	0.0450774	0.182088	No	OK	10922.5	9889.32	11955.6	10918	9258.41	9491.52	12621.8	12676.9	10568.1
ABXK18_05565	zincin-like metallopeptidase domain-containing protein	CP160799:1266555-1268741	-	protein_coding	0.284837	0.142141	2.00391	0.0450802	0.182088	No	OK	358.073	322.61	393.536	340.031	303.643	324.156	414.596	402.296	363.715
ABXK18_01595	6-carboxytetrahydropterin synthase	CP160799:346049-346543	-	protein_coding	0.271908	0.135808	2.00214	0.0452692	0.182604	No	OK	1878.96	1702.02	2055.89	1866.24	1590.61	1649.22	2075.01	2279.68	1812.97
ABXK18_09010	universal stress protein	CP160799:2016376-2016798	-	protein_coding	0.292676	0.146394	1.99923	0.0455833	0.183623	No	OK	443.043	398.565	487.521	408.487	386.848	400.361	511.132	417.42	534.009
ABXK18_06590	queuine tRNA-ribosyltransferase	CP160799:1466841-1467674	+	protein_coding	0.391979	0.196197	1.99788	0.0457293	0.183963	No	OK	372.838	322.034	423.643	333.298	294.998	337.805	482.679	489.007	299.241
ABXK18_10875	lpg1124 family Dot/Icm T4SS effector	CP160799:2436688-2437278	+	protein_coding	-0.350553	0.175546	-1.99693	0.045833	0.184133	No	OK	400.331	448.217	352.446	395.02	434.393	515.238	383.095	393.222	281.021
ABXK18_12340	acyltransferase family protein	CP160799:2747702-2749684	+	protein_coding	0.282893	0.142021	1.99191	0.0463811	0.186085	No	OK	393.252	354.79	431.714	354.62	324.174	385.575	413.58	461.784	419.779
ABXK18_01890	PrkA family serine protein kinase	CP160799:418324-420255	-	protein_coding	-0.35456	0.178067	-1.99115	0.0464639	0.186167	No	OK	13572.3	15232.4	11912.2	15486.6	13641.2	16569.5	11209.3	9497.83	15029.3
ABXK18_01855	hypothetical protein	CP160799:408402-408551	+	protein_coding	-0.617397	0.310584	-1.98786	0.0468277	0.187373	No	OK	43.7011	53.2078	34.1943	47.1331	45.3844	67.106	33.5335	24.1983	44.8512
ABXK18_09965	aldehyde dehydrogenase family protein	CP160799:2225895-2227415	-	protein_coding	-0.318016	0.160049	-1.98698	0.0469241	0.187508	No	OK	7299.04	8099.91	6498.18	9513.02	7170.73	7615.97	7480	6326.84	5687.69
ABXK18_15085	diguanylate cyclase	CP160799:3354590-3356719	+	protein_coding	0.515321	0.259518	1.98569	0.0470683	0.187833	No	OK	524.357	432.116	616.598	359.109	540.29	396.949	451.178	456.743	941.875
ABXK18_05515	cold-shock protein	CP160799:1256733-1256942	-	protein_coding	1.43117	0.722668	1.98039	0.0476593	0.189938	No	OK	3523.34	1906.27	5140.41	1820.23	3036.43	862.142	2160.37	4484.75	8776.11
ABXK18_12125	NAD(P)-binding domain-containing protein	CP160799:2696982-2698292	-	protein_coding	0.260033	0.131602	1.97591	0.0481649	0.191698	No	OK	10254.3	9333.14	11175.4	8868.87	9157.91	9972.64	10711.4	10285.3	12529.6
ABXK18_04265	hypothetical protein	CP160799:945080-945277	+	protein_coding	0.74293	0.376538	1.97305	0.0484894	0.192674	No	OK	22.7074	17.027	28.3879	20.1999	18.3699	12.5113	24.388	29.2396	31.536
ravG	Dot/Icm T4SS effector RavG	CP160799:3377134-3377757	-	protein_coding	-0.316725	0.160561	-1.97262	0.0485391	0.192674	No	OK	353.052	391.647	314.458	324.32	413.862	436.758	292.656	336.759	313.958
ABXK18_08930	CoA pyrophosphatase	CP160799:2001295-2001810	+	protein_coding	-0.37206	0.188785	-1.97082	0.0487448	0.193234	No	OK	162.346	182.784	141.907	193.021	185.86	169.471	139.215	167.371	119.136
ABXK18_11815	PLP-dependent aspartate aminotransferase family protein	CP160799:2641863-2643014	+	protein_coding	-0.249747	0.126779	-1.96993	0.0488461	0.193379	No	OK	7549.26	8200.88	6897.64	8629.84	7736.95	8235.84	7638.53	6452.88	6601.53
ABXK18_13345	hypothetical protein	CP160799:3000847-3001173	+	protein_coding	0.360271	0.183007	1.96862	0.0489965	0.193531	No	OK	146.556	128.406	164.706	111.099	129.67	144.449	162.587	163.338	168.192
ABXK18_04415	DUF3530 family protein	CP160799:975752-976525	+	protein_coding	0.394961	0.200657	1.96834	0.0490289	0.193531	No	OK	268.22	231.978	304.462	176.188	260.42	259.325	245.912	313.569	353.904
potA	spermidine/putrescine ABC transporter ATP-binding protein PotA	CP160799:2412494-2413588	+	protein_coding	0.320227	0.162724	1.96791	0.0490787	0.193531	No	OK	2004.1	1782.19	2226.02	2072.73	1592.77	1681.06	2306.7	2547.88	1823.48
ABXK18_10230	response regulator	CP160799:2293548-2294225	+	protein_coding	0.282417	0.143795	1.96402	0.0495277	0.195044	No	OK	1850.46	1670.34	2030.57	1522.85	1583.05	1905.13	1800.65	2022.57	2268.49
ABXK18_15790	HsdR family type I site-specific deoxyribonuclease	CP160799:3502859-3506131	+	protein_coding	0.261215	0.133241	1.96047	0.0499405	0.196411	No	OK	2589.33	2355.83	2822.84	2657.41	2242.2	2167.87	2603.42	2852.37	3012.74
ABXK18_03505	HAMP domain-containing sensor histidine kinase	CP160799:779274-780536	-	protein_coding	0.323094	0.16507	1.95731	0.0503107	0.197607	No	OK	2653.51	2357.7	2949.33	2478.97	2721.98	1872.14	2556.68	3137.71	3153.6
zapE	cell division protein ZapE	CP160799:580913-581995	+	protein_coding	0.418387	0.214003	1.95506	0.0505764	0.198126	No	OK	111.712	95.6119	127.811	89.7773	102.655	94.4034	102.633	153.256	127.546
ABXK18_11435	nucleoside-diphosphate sugar epimerase/dehydratase	CP160799:2546010-2547887	-	protein_coding	-0.283623	0.145082	-1.95492	0.0505924	0.198126	No	OK	3194.85	3507.28	2882.41	3523.76	3358.44	3639.65	3329.98	2905.81	2411.45
ABXK18_06970	IS110 family transposase	CP160799:1562856-1563212	-	protein_coding	0.588222	0.300994	1.95427	0.0506696	0.198126	No	OK	38.0438	30.48	45.6077	25.811	28.0951	37.5339	45.7275	41.3387	49.7568
ABXK18_01670	cold-shock protein	CP160799:361211-361426	+	protein_coding	-0.319548	0.16354	-1.95394	0.0507081	0.198126	No	OK	706.326	784.421	628.23	915.728	824.482	613.053	585.312	623.106	676.272
ABXK18_06805	type IV secretion protein Dot	CP160799:1514626-1516191	+	protein_coding	0.399878	0.204759	1.95292	0.0508293	0.19834	No	OK	229.107	197.258	260.957	241.276	169.651	180.845	312.979	263.156	206.736
ABXK18_02160	DUF547 domain-containing protein	CP160799:481946-482806	-	protein_coding	0.810134	0.415148	1.95143	0.0510056	0.198674	No	OK	4313.74	3133.53	5493.95	2573.24	4182.92	2644.43	3575.89	4968.71	7937.26
acs	acetate--CoA ligase	CP160799:42871-44754	+	protein_coding	0.250159	0.128219	1.95103	0.0510536	0.198674	No	OK	2217.36	2025.64	2409.07	2146.8	1830.5	2099.62	2608.5	2219.18	2399.54
ABXK18_06395	diphosphomevalonate decarboxylase	CP160799:1423790-1424737	+	protein_coding	0.363884	0.186576	1.95033	0.0511369	0.198674	No	OK	5953.28	5206.1	6700.46	6296.75	5309.97	4011.58	6970.9	7628.51	5501.98
htpG	molecular chaperone HtpG	CP160799:2206105-2207976	-	protein_coding	-0.359781	0.184507	-1.94996	0.0511806	0.198674	No	OK	13274.3	14921.2	11627.3	14258.9	12895.6	17609.1	13197	8825.32	12859.7
ABXK18_08950	UDP-2,3-diacylglucosamine diphosphatase	CP160799:2005196-2005924	+	protein_coding	0.327582	0.168154	1.9481	0.0514026	0.199277	No	OK	7343.2	6513.55	8172.85	6019.57	7316.61	6204.47	6811.37	7666.82	10040.4
ABXK18_10780	ABC transporter permease subunit	CP160799:2413578-2414402	+	protein_coding	0.306728	0.157531	1.9471	0.0515224	0.199482	No	OK	875.128	782.102	968.154	807.995	854.739	683.572	885.081	1159.5	859.881
hutG	formimidoylglutamase	CP160799:2833589-2834548	+	protein_coding	-0.289701	0.14895	-1.94495	0.0517808	0.200087	No	OK	5636.42	6201.05	5071.8	5978.04	5666.56	6958.56	4834.92	4511.97	5868.5
aceF	dihydrolipoyllysine-residue acetyltransferase	CP160799:2057868-2059502	+	protein_coding	0.265941	0.136752	1.94469	0.0518123	0.200087	No	OK	10298.6	9351.74	11245.5	9974.25	9088.76	8992.21	12831.1	10807.6	10097.8
ABXK18_11415	amino acid permease	CP160799:2540440-2541903	+	protein_coding	0.410547	0.211491	1.9412	0.0522342	0.20123	No	OK	4542.44	3900.02	5184.86	4339.61	3280.64	4079.82	6357.14	5764.23	3433.22
ABXK18_02285	disulfide bond formation protein B	CP160799:508725-509216	+	protein_coding	0.4705	0.242385	1.94113	0.052243	0.20123	No	OK	68.3141	57.2203	79.408	69.5774	48.6261	53.4574	77.2287	86.7105	74.2847
ABXK18_03360	chorismate mutase	CP160799:741454-741714	-	protein_coding	-0.504201	0.259836	-1.94046	0.0523241	0.201283	No	OK	56.1838	66.154	46.2135	68.4552	58.3513	71.6556	37.5982	46.38	54.6624
mrdA	penicillin-binding protein 2	CP160799:2199603-2201456	+	protein_coding	0.340292	0.175468	1.93934	0.0524602	0.201303	No	OK	4812.94	4248.1	5377.78	4119.65	5173.82	3450.84	4544.3	5531.32	6057.71
tsaD	tRNA (adenosine(37)-N6)-threonylcarbamoyltransferase complex transferase subunit TsaD	CP160799:958425-959426	+	protein_coding	0.284051	0.146495	1.93898	0.0525038	0.201303	No	OK	696.758	628.866	764.651	649.763	661.315	575.52	693.026	708.808	892.118
ABXK18_03290	hypothetical protein	CP160799:727978-728268	-	protein_coding	-0.447767	0.230956	-1.93875	0.0525314	0.201303	No	OK	89.9034	103.604	76.2024	83.044	124.267	103.503	69.0993	88.727	70.7808
rpsK	30S ribosomal protein S11	CP160799:3226374-3226772	-	protein_coding	0.330965	0.170869	1.93695	0.0527516	0.201888	No	OK	5028.91	4454.33	5603.48	5482.02	4153.75	3727.23	6355.11	5502.08	4953.25
ABXK18_12300	L-serine ammonia-lyase	CP160799:2738356-2739732	+	protein_coding	-0.263935	0.136319	-1.93615	0.0528492	0.202003	No	OK	3290.53	3590.1	2990.96	3794.21	3668.57	3307.53	3116.58	3264.75	2591.56
ppa	inorganic diphosphatase	CP160799:473246-473782	+	protein_coding	-0.391486	0.202299	-1.93518	0.0529679	0.202198	No	OK	1890.34	2144.77	1635.91	2701.17	1856.44	1876.69	2044.53	1635.4	1227.8
ABXK18_00580	LysR family transcriptional regulator	CP160799:125710-126618	-	protein_coding	-0.440021	0.227545	-1.93378	0.0531406	0.202598	No	OK	165.625	191.023	140.226	135.788	206.391	230.89	133.118	117.967	169.593
ABXK18_10395	MFS transporter	CP160799:2326659-2327966	-	protein_coding	0.360876	0.186845	1.93141	0.053432	0.20345	No	OK	832.773	728.654	936.892	830.44	675.362	680.16	1087.3	1050.61	672.768
ABXK18_01075	Lpg1974 family pore-forming outer membrane protein	CP160799:233400-234269	+	protein_coding	-0.332185	0.172466	-1.92609	0.0540935	0.205516	No	OK	50603.1	56402.7	44803.5	56972.7	50037.3	62198.2	53358.9	46070.5	34981.1
ABXK18_01020	NAD-dependent malic enzyme	CP160799:222543-224213	-	protein_coding	-0.275001	0.142788	-1.92594	0.0541121	0.205516	No	OK	713.503	781.935	645.07	739.54	773.695	832.57	573.118	615.04	747.052
ABXK18_08720	L,D-transpeptidase family protein	CP160799:1959432-1960157	+	protein_coding	0.262165	0.136343	1.92283	0.0545012	0.206731	No	OK	363.311	330.395	396.226	345.642	312.288	333.255	390.208	405.321	393.149
ABXK18_10670	outer membrane beta-barrel protein	CP160799:2385686-2386417	+	protein_coding	-0.276344	0.143892	-1.9205	0.0547951	0.207583	No	OK	44110.7	48322.3	39899.1	50753.3	43872.6	50340.9	46212.2	35850.8	37634.3
ABXK18_02260	HAMP domain-containing sensor histidine kinase	CP160799:503532-504821	+	protein_coding	0.437377	0.227948	1.91876	0.0550151	0.208006	No	OK	2628.85	2233.88	3023.83	1850.53	2420.5	2430.6	2087.21	2679.96	4304.31
ABXK18_15110	HlyD family efflux transporter periplasmic adaptor subunit	CP160799:3362235-3363221	-	protein_coding	0.343077	0.178825	1.91851	0.0550462	0.208006	No	OK	206.341	181.567	231.115	189.654	191.263	163.784	265.22	231.9	196.224
ABXK18_11715	c-type cytochrome	CP160799:2621954-2622361	-	protein_coding	0.505475	0.264018	1.91455	0.0555499	0.209645	No	OK	65.9595	54.4133	77.5056	57.233	38.9009	67.106	86.3742	81.6692	64.4736
ABXK18_06035	TIGR03749 family integrating conjugative element protein	CP160799:1365925-1366707	-	protein_coding	-0.749709	0.39185	-1.91325	0.0557156	0.209651	No	OK	69.2146	86.4376	51.9915	72.944	132.911	53.4574	58.9377	74.6114	22.4256
ABXK18_05535	conjugal transfer protein TraM	CP160799:1261513-1261950	-	protein_coding	0.882008	0.461024	1.91315	0.0557285	0.209651	No	OK	21.5685	15.259	27.8781	4.48886	15.1281	26.16	25.4042	23.19	35.04
recR	recombination mediator RecR	CP160799:482799-483392	-	protein_coding	0.351756	0.183887	1.91289	0.0557619	0.209651	No	OK	1637.7	1439.25	1836.14	1253.52	1750.54	1313.69	1404.34	1986.28	2117.82
ABXK18_01600	SAM-dependent methyltransferase	CP160799:346546-347658	-	protein_coding	0.311634	0.162962	1.91231	0.0558369	0.209669	No	OK	745.393	664.82	825.966	756.373	659.154	578.932	796.675	979.022	702.201
lem3	T4SS effector phosphocholine hydrolase Lem3	CP160799:2848100-2849812	+	protein_coding	0.368676	0.192962	1.91061	0.0560544	0.210001	No	OK	1336.29	1166.91	1505.67	904.506	1176.75	1419.46	1231.59	1413.58	1871.84
ABXK18_01810	cold-shock protein	CP160799:398628-398834	-	protein_coding	-0.360337	0.188606	-1.91052	0.0560659	0.210001	No	OK	751.886	844.954	658.817	1061.62	772.615	700.633	804.804	611.007	560.64
ABXK18_05130	oligopeptide:H+ symporter	CP160799:1134438-1135940	-	protein_coding	-0.232739	0.122007	-1.90759	0.0564445	0.211155	No	OK	696.764	752.712	640.816	763.107	790.984	704.045	666.605	625.122	630.72
ABXK18_00730	DUF4949 domain-containing protein	CP160799:154751-155176	+	protein_coding	-0.762279	0.400139	-1.90503	0.0567757	0.211373	No	OK	1658.83	2087.08	1230.59	1864	1491.2	2906.03	1695.98	964.907	1030.88
ABXK18_11195	hypothetical protein	CP160799:2503121-2503294	-	protein_coding	-0.362805	0.190449	-1.905	0.05678	0.211373	No	OK	1164.24	1310.44	1018.03	1456.64	1238.34	1236.34	1052.75	718.891	1282.46
ABXK18_00145	hypothetical protein	CP160799:21634-22431	-	protein_coding	-0.372545	0.195587	-1.90475	0.0568121	0.211373	No	OK	222.387	251.059	193.714	207.61	310.126	235.44	162.587	209.718	208.838
ABXK18_04985	carboxyl transferase domain-containing protein	CP160799:1100399-1101820	+	protein_coding	-0.228704	0.120095	-1.90435	0.0568642	0.211373	No	OK	743.548	802.046	685.049	765.351	830.966	809.822	697.09	709.816	648.24
glyS	glycine--tRNA ligase subunit beta	CP160799:1670717-1672783	+	protein_coding	0.292261	0.153491	1.9041	0.0568977	0.211373	No	OK	5608.49	5042	6174.99	5886.02	4828.03	4411.94	6737.19	6385.32	5402.46
ABXK18_14730	DUF3421 domain-containing protein	CP160799:3261111-3261656	+	protein_coding	-0.325346	0.170887	-1.90387	0.0569271	0.211373	No	OK	796.136	884.881	707.391	787.796	901.204	965.645	764.157	817.7	540.316
ABXK18_07845	cupin-like domain-containing protein	CP160799:1752291-1753241	-	protein_coding	-0.249437	0.131096	-1.9027	0.0570796	0.211676	No	OK	590.068	641.376	538.759	603.752	651.59	668.786	503.003	525.304	587.971
ABXK18_13385	CBU_0585 family protein	CP160799:3006923-3007108	-	protein_coding	-0.322784	0.169918	-1.89965	0.0574795	0.212895	No	OK	300.545	333.566	267.524	378.187	317.69	304.821	294.688	284.33	223.555
legL1	Dot/Icm T4SS effector LegL1	CP160799:2579069-2579959	+	protein_coding	-0.304604	0.160426	-1.89872	0.0576014	0.212906	No	OK	1645.56	1818.73	1472.39	1420.73	2076.87	1958.59	1333.21	1552.72	1531.25
ABXK18_00785	patatin-like phospholipase family protein	CP160799:167119-168330	-	protein_coding	-0.262178	0.138094	-1.89854	0.0576248	0.212906	No	OK	1347.65	1470.38	1224.93	1369.1	1545.23	1496.81	1183.83	1078.84	1412.11
rssA	patatin-like phospholipase RssA	CP160799:2570935-2571813	-	protein_coding	0.284101	0.149697	1.89784	0.0577168	0.212982	No	OK	2751.31	2481.69	3020.94	2434.09	2711.17	2299.8	2535.34	3038.9	3488.58
ABXK18_04010	hypothetical protein	CP160799:886709-886900	-	protein_coding	0.916075	0.483382	1.89514	0.0580742	0.213998	No	OK	14.5441	10.0723	19.0159	11.2222	6.48348	12.5113	26.4203	13.1074	17.52
rpsP	30S ribosomal protein S16	CP160799:3180869-3181129	+	protein_coding	0.397817	0.209968	1.89466	0.0581376	0.213998	No	OK	3289.55	2838.41	3740.7	3317.27	2551.25	2646.71	4641.85	4087.49	2492.74
ABXK18_11935	DNA-3-methyladenine glycosylase	CP160799:2667050-2667601	+	protein_coding	0.472074	0.249275	1.89379	0.0582527	0.213998	No	OK	110.682	92.476	128.887	116.71	79.9629	80.7547	164.619	126.033	96.0095
ABXK18_09665	thioredoxin family protein	CP160799:2164611-2164973	-	protein_coding	-0.268465	0.141775	-1.8936	0.0582785	0.213998	No	OK	2140.04	2338.23	1941.85	2393.69	2275.7	2345.3	2304.67	1751.35	1769.52
ndk	nucleoside-diphosphate kinase	CP160799:2008472-2008897	+	protein_coding	0.433181	0.228922	1.89226	0.0584557	0.214385	No	OK	2575.49	2191.32	2959.65	2621.5	1751.62	2200.85	3738.48	3263.74	1876.74
ABXK18_06155	AAA family ATPase	CP160799:1383731-1384294	-	protein_coding	0.2815	0.148868	1.89093	0.0586331	0.214773	No	OK	425.862	384.776	466.948	351.254	366.317	436.758	435.936	454.726	510.182
ABXK18_11025	hypothetical protein	CP160799:2471948-2472157	-	protein_coding	-0.515422	0.273281	-1.88605	0.0592884	0.216907	No	OK	54.338	64.1372	44.5387	61.7219	66.9959	63.6939	50.8083	30.2479	52.56
ABXK18_07525	methionine ABC transporter permease	CP160799:1676779-1677426	-	protein_coding	-0.298708	0.15848	-1.88484	0.0594519	0.217239	No	OK	6245.28	6889.24	5601.32	6068.94	6548.31	8050.45	6495.34	5253.04	5055.57
ABXK18_09120	EAL domain-containing protein	CP160799:2038924-2041446	-	protein_coding	0.354229	0.188515	1.87905	0.0602378	0.219842	No	OK	699.737	614.526	784.947	551.008	726.15	566.42	578.199	852.99	923.654
ABXK18_04250	ATP-grasp domain-containing protein	CP160799:943127-944419	+	protein_coding	-0.285914	0.15225	-1.87793	0.0603911	0.220133	No	OK	398.35	437.35	359.349	475.82	384.686	451.544	384.111	375.073	318.864
lpnE	Dot/Icm type IV secretion system effector LpnE	CP160799:1105928-1107055	+	protein_coding	-0.285084	0.151915	-1.8766	0.0605724	0.220525	No	OK	468.074	514.344	421.804	427.564	546.773	568.695	398.337	423.47	443.606
panD	aspartate 1-decarboxylase	CP160799:267894-268295	-	protein_coding	-0.347652	0.185341	-1.87574	0.0606904	0.220686	No	OK	665.217	744.377	586.056	702.507	698.055	832.57	726.559	599.916	431.693
ABXK18_15475	MarR family transcriptional regulator	CP160799:3439649-3440176	+	protein_coding	0.334461	0.178778	1.87082	0.0613696	0.222634	No	OK	340.836	301.41	380.262	278.31	252.856	373.064	427.806	363.983	348.998
abc-f	ribosomal protection-like ABC-F family protein	CP160799:1641904-1643754	-	protein_coding	0.314175	0.167965	1.87048	0.0614175	0.222634	No	OK	3173.65	2829.98	3517.32	2781.97	2888.39	2819.59	3441.76	2750.54	4359.67
ABXK18_15915	VUT family protein	CP160799:3526465-3527895	-	protein_coding	0.248417	0.132826	1.87025	0.0614495	0.222634	No	OK	577.755	528.077	627.434	581.308	524.081	478.841	655.428	605.965	620.908
ABXK18_12360	glycosyltransferase family 2 protein	CP160799:2752495-2753388	+	protein_coding	0.215941	0.115502	1.86958	0.0615427	0.222701	No	OK	2708.09	2505.97	2910.21	2486.83	2350.26	2680.83	2818.85	2941.1	2970.69
ABXK18_00760	hypothetical protein	CP160799:161783-162745	+	protein_coding	-0.390695	0.209123	-1.86825	0.0617271	0.222935	No	OK	301.139	341.121	261.157	308.609	315.529	399.224	302.818	298.446	182.208
ABXK18_05305	glycosyltransferase	CP160799:1188630-1189478	-	protein_coding	0.479256	0.256555	1.86804	0.0617565	0.222935	No	OK	119.367	99.4157	139.319	112.222	96.1716	89.8538	130.069	192.578	95.3087
clpX	ATP-dependent Clp protease ATP-binding subunit ClpX	CP160799:1648228-1649502	+	protein_coding	0.388654	0.208152	1.86716	0.0618794	0.223109	No	OK	4579.25	3965.72	5192.77	4639.24	3435.16	3822.77	6675.2	5295.39	3607.72
ABXK18_14300	ABC transporter ATP-binding protein	CP160799:3187646-3188560	+	protein_coding	0.233112	0.124889	1.86655	0.0619645	0.223147	No	OK	2332.66	2145.01	2520.31	1980.71	2222.75	2231.56	2392.06	2407.73	2761.15
ABXK18_00770	FUSC family protein	CP160799:164148-165053	-	protein_coding	-0.647444	0.347024	-1.8657	0.0620829	0.223304	No	OK	29.7779	36.2341	23.3217	40.3998	42.1426	26.16	30.485	19.157	20.3232
ABXK18_05730	efflux RND transporter periplasmic adaptor subunit	CP160799:1302408-1303310	+	protein_coding	0.444179	0.238502	1.86237	0.0625506	0.224716	No	OK	191.151	162.342	219.96	198.632	161.006	127.388	178.845	182.495	298.541
ABXK18_00370	hypothetical protein	CP160799:80869-81036	+	protein_coding	-0.270934	0.145614	-1.86063	0.0627963	0.225328	No	OK	339.049	370.683	307.415	349.009	392.25	370.789	285.543	336.759	299.942
ssb	single-stranded DNA-binding protein	CP160799:3223778-3224257	+	protein_coding	-0.255624	0.137499	-1.85909	0.063014	0.225838	No	OK	4217.86	4590.05	3845.67	4593.23	4318	4858.93	4342.08	3846.52	3348.42
ABXK18_13840	M42 family metallopeptidase	CP160799:3097969-3099093	-	protein_coding	0.438843	0.236497	1.8556	0.0635108	0.227346	No	OK	300.446	254.695	346.197	296.265	231.244	236.577	457.275	361.966	219.35
ABXK18_03115	Vir protein	CP160799:693209-693913	-	protein_coding	-0.381289	0.205746	-1.85321	0.0638528	0.228297	No	OK	604.18	683.549	524.812	516.219	582.433	951.996	558.892	508.164	507.379
ABXK18_06010	integrating conjugative element protein	CP160799:1359120-1360502	-	protein_coding	-0.551117	0.297495	-1.85252	0.0639505	0.228373	No	OK	130.642	154.875	106.409	160.477	207.471	96.6782	126.005	128.049	65.1744
ABXK18_01280	nucleotidyltransferase substrate binding protein	CP160799:276760-277179	-	protein_coding	-0.26994	0.145855	-1.85075	0.0642062	0.229012	No	OK	397.243	434.479	360.007	423.075	389.009	491.353	361.755	346.842	371.424
ABXK18_13800	amino acid ABC transporter permease	CP160799:3089750-3090397	-	protein_coding	0.630426	0.341084	1.8483	0.0645587	0.229938	No	OK	31.0936	24.395	37.7922	25.811	29.1757	18.1982	28.4527	46.38	38.544
ABXK18_03570	cyclase family protein	CP160799:793993-794688	-	protein_coding	-0.267244	0.144622	-1.84788	0.0646197	0.229938	No	OK	568.542	621.31	515.775	630.685	534.887	698.358	526.374	479.933	541.017
ABXK18_07985	iron-sulfur cluster assembly scaffold protein	CP160799:1785755-1786138	+	protein_coding	0.243646	0.132012	1.84564	0.0649448	0.230811	No	OK	650.913	595.771	706.055	631.808	564.063	591.443	773.303	698.725	646.137
ABXK18_06360	ABC transporter permease	CP160799:1418096-1419220	+	protein_coding	-0.350942	0.190199	-1.84513	0.0650193	0.230811	No	OK	2405.02	2696.74	2113.3	2489.07	3125.04	2476.1	1655.34	1931.83	2752.74
ABXK18_14945	hypothetical protein	CP160799:3313683-3315467	-	protein_coding	0.355178	0.192696	1.84321	0.0652989	0.231528	No	OK	207.051	181.977	232.126	166.088	195.585	184.257	178.845	247.024	270.509
clpB	ATP-dependent chaperone ClpB	CP160799:1779212-1781788	-	protein_coding	-0.360093	0.19566	-1.8404	0.0657096	0.232632	No	OK	6494.05	7300.53	5687.56	7199.01	6023.15	8679.43	6712.8	4193.36	6156.52
ABXK18_01495	lpg2884 family Dot/Icm T4SS effector	CP160799:323033-323770	+	protein_coding	0.440141	0.239269	1.83953	0.0658374	0.232632	No	OK	13706.5	11631.6	15781.5	15008.5	8003.85	11882.3	20735.9	14992.9	11615.8
rplO	50S ribosomal protein L15	CP160799:3228691-3229125	-	protein_coding	0.38973	0.211869	1.83949	0.0658436	0.232632	No	OK	2188.44	1894.28	2482.6	2496.93	1685.7	1500.22	2906.24	2690.04	1851.51
ABXK18_15490	hypothetical protein	CP160799:3444987-3445418	-	protein_coding	-0.270815	0.147304	-1.83848	0.065992	0.232881	No	OK	1194.7	1306.34	1083.05	1125.58	1297.78	1495.67	1220.42	997.171	1031.58
ABXK18_10400	ATP-binding protein	CP160799:2328203-2328766	-	protein_coding	0.444672	0.242248	1.8356	0.0664162	0.233919	No	OK	70.6986	59.9983	81.3988	67.3329	63.7542	48.9078	69.0993	84.694	90.4031
ABXK18_05790	metalloregulator ArsR/SmtB family transcription factor	CP160799:1319775-1320071	+	protein_coding	-0.477732	0.260284	-1.83543	0.0664426	0.233919	No	OK	61.0609	71.4088	50.713	71.8218	60.5125	81.8921	43.6952	45.3718	63.072
ABXK18_15470	GNAT family N-acetyltransferase	CP160799:3438687-3439202	-	protein_coding	-0.22649	0.123718	-1.83069	0.0671469	0.235981	No	OK	1625.85	1752.96	1498.73	1912.26	1614.39	1732.25	1599.45	1481.14	1415.62
ABXK18_14345	RimK family protein	CP160799:3196747-3198201	+	protein_coding	-0.326014	0.178115	-1.83036	0.0671957	0.235981	No	OK	7319.12	8143.16	6495.09	6900.51	8619.79	8909.18	5161.11	6381.29	7942.86
hflX	ribosome rescue GTPase HflX	CP160799:172071-173315	-	protein_coding	-0.195351	0.106755	-1.8299	0.0672652	0.235981	No	OK	8184.08	8737.25	7630.91	8689.32	8657.61	8864.82	7706.61	7656.74	7529.39
ABXK18_05680	efflux RND transporter periplasmic adaptor subunit	CP160799:1288926-1290059	+	protein_coding	0.357507	0.195782	1.82605	0.067843	0.237477	No	OK	160.584	141.121	180.047	145.888	152.362	125.113	161.571	161.322	217.248
virB11	P-type DNA transfer ATPase VirB11	CP160799:3517018-3518022	+	protein_coding	-0.388209	0.212679	-1.82533	0.0679514	0.237477	No	OK	105.038	118.721	91.3552	118.955	117.783	119.426	108.73	91.7518	73.5839
virB11	P-type DNA transfer ATPase VirB11	CP160799:3472570-3473574	-	protein_coding	-0.388209	0.212679	-1.82533	0.0679514	0.237477	No	OK	105.038	118.721	91.3552	118.955	117.783	119.426	108.73	91.7518	73.5839
ABXK18_03155	toll/interleukin-1 receptor domain-containing protein	CP160799:701153-701845	+	protein_coding	-1.23585	0.677087	-1.82524	0.0679642	0.237477	No	OK	19802.9	27801.7	11804.1	19799.3	26100.3	37505.5	7480	5995.12	21937.1
ABXK18_02840	HAD family acid phosphatase	CP160799:626944-627624	-	protein_coding	-0.256434	0.140516	-1.82494	0.0680093	0.237477	No	OK	20636.5	22465.3	18807.7	19587.2	23393.5	24415.2	19692.3	19917.2	16813.6
ABXK18_06750	glutathione S-transferase N-terminal domain-containing protein	CP160799:1502245-1502868	+	protein_coding	-0.417643	0.229017	-1.82364	0.0682071	0.237889	No	OK	99.4279	113.36	85.4956	105.488	102.655	131.937	96.5359	94.7766	65.1744
rplE	50S ribosomal protein L5	CP160799:3231489-3232040	-	protein_coding	0.439059	0.240981	1.82197	0.0684603	0.238494	No	OK	15174.8	12883.1	17466.6	17594.1	10931.1	10123.9	20536.7	20098.7	11764.3
ABXK18_12045	BolA/IbaG family iron-sulfur metabolism protein	CP160799:2685889-2686134	-	protein_coding	0.447292	0.245843	1.81942	0.0688469	0.239109	No	OK	172.074	145.271	198.878	184.043	143.717	108.052	235.751	222.826	138.058
legS2	Dot/Icm T4SS effector sphingosine 1-phosphate lyase LegS2	CP160799:1175650-1177488	+	protein_coding	0.751859	0.413252	1.81937	0.0688547	0.239109	No	OK	1079.33	804.152	1354.5	978.572	612.689	821.196	1752.89	1569.86	740.745
ABXK18_05295	hypothetical protein	CP160799:1186899-1187327	+	protein_coding	0.442456	0.243212	1.81922	0.0688773	0.239109	No	OK	86.449	73.2567	99.6412	90.8995	79.9629	48.9078	100.601	98.8097	99.5135
ABXK18_04245	hypothetical protein	CP160799:941884-943092	+	protein_coding	-0.258247	0.141995	-1.8187	0.0689567	0.239109	No	OK	310.292	338.126	282.459	342.276	347.947	324.156	285.543	268.198	293.635
radC	DNA repair protein RadC	CP160799:801989-802672	-	protein_coding	0.330108	0.181937	1.81441	0.0696151	0.241112	No	OK	450.691	399.713	501.669	322.076	386.848	490.215	438.984	482.957	583.065
ABXK18_00790	pirin family protein	CP160799:168767-169606	-	protein_coding	-0.355057	0.195788	-1.81347	0.0697588	0.24133	No	OK	474.186	532.661	415.711	561.108	570.546	466.33	450.162	292.396	504.576
serC	3-phosphoserine/phosphohydroxythreonine transaminase	CP160799:2155366-2156454	-	protein_coding	0.246734	0.136134	1.81244	0.0699188	0.241475	No	OK	1384.47	1266.13	1502.8	1302.89	1404.75	1090.76	1441.94	1626.33	1440.14
polA	DNA polymerase I	CP160799:75680-78370	+	protein_coding	0.314351	0.173481	1.81201	0.0699839	0.241475	No	OK	4216.97	3758.83	4675.11	4111.8	3651.28	3513.4	5483.24	5026.19	3515.91
ABXK18_14410	carboxylesterase	CP160799:3210697-3211344	-	protein_coding	-0.363011	0.200378	-1.81163	0.070043	0.241475	No	OK	725.332	815.466	635.197	854.006	842.852	749.54	642.217	826.775	436.598
ABXK18_13240	SAM-dependent methyltransferase	CP160799:2981743-2982657	+	protein_coding	0.378272	0.209179	1.80837	0.0705492	0.242939	No	OK	648.372	563.413	733.331	673.329	495.986	520.925	907.437	791.486	501.072
legP	Dot/Icm T4SS effector LegP	CP160799:192611-193411	-	protein_coding	-0.25417	0.140751	-1.80581	0.0709481	0.244032	No	OK	524.543	570.536	478.55	607.119	495.986	608.504	509.1	466.825	459.724
ABXK18_04555	glycine zipper domain-containing protein	CP160799:1003848-1004102	-	protein_coding	-0.94718	0.525134	-1.80369	0.0712795	0.244436	No	OK	12.0945	16.0664	8.12254	14.5888	9.72522	23.8852	6.097	7.05783	11.2128
rpsU	30S ribosomal protein S21	CP160799:957981-958220	-	protein_coding	0.4341	0.24071	1.80342	0.0713227	0.244436	No	OK	14128.3	12018.3	16238.4	14704.4	9594.47	11756.1	22409.5	15782.3	10523.2
ABXK18_12325	acetyl-CoA carboxylase carboxyltransferase subunit alpha	CP160799:2744768-2745721	-	protein_coding	0.207435	0.115028	1.80335	0.0713338	0.244436	No	OK	4120.85	3825.46	4416.25	3730.25	3884.68	3861.44	4347.16	4171.18	4730.4
ABXK18_06280	helix-turn-helix transcriptional regulator	CP160799:1405347-1406150	-	protein_coding	0.344013	0.190803	1.80297	0.0713927	0.244436	No	OK	133.353	117.527	149.179	135.788	116.703	100.09	146.328	151.239	149.971
dsbD	protein-disulfide reductase DsbD	CP160799:1853914-1855263	+	protein_coding	0.198313	0.110052	1.80199	0.0715468	0.24444	No	OK	2431.65	2264.86	2598.44	2252.29	2301.64	2240.66	2681.66	2470.24	2643.42
dsbD	protein-disulfide reductase DsbD	CP160799:2868245-2870005	+	protein_coding	0.198313	0.110052	1.80199	0.0715468	0.24444	No	OK	2431.65	2264.86	2598.44	2252.29	2301.64	2240.66	2681.66	2470.24	2643.42
ABXK18_12885	DUF692 domain-containing protein	CP160799:2880112-2880939	+	protein_coding	-0.407696	0.226256	-1.80192	0.0715574	0.24444	No	OK	287.316	328.281	246.351	301.876	357.672	325.294	172.748	220.809	345.494
ABXK18_08655	glutamate-5-semialdehyde dehydrogenase	CP160799:1943636-1944889	+	protein_coding	-0.242778	0.134889	-1.79984	0.0718864	0.245284	No	OK	805.727	873.921	737.534	868.595	921.735	831.432	671.686	702.759	838.156
ABXK18_10280	hypothetical protein	CP160799:2302041-2302424	-	protein_coding	-0.27197	0.151215	-1.79856	0.0720883	0.245692	No	OK	470.002	514.138	425.867	565.597	479.777	497.04	372.933	486.99	417.677
ABXK18_08415	DUF2157 domain-containing protein	CP160799:1890061-1891098	-	protein_coding	0.401667	0.22347	1.79741	0.0722711	0.246034	No	OK	75.6405	65.2557	86.0253	61.7219	68.0765	65.9686	78.2448	88.727	91.1039
ABXK18_06045	TIGR03750 family conjugal transfer protein	CP160799:1367361-1367711	-	protein_coding	-0.656887	0.365577	-1.79685	0.0723593	0.246037	No	OK	40.4915	49.3462	31.6369	46.0108	71.3183	30.7095	25.4042	46.38	23.1264
ABXK18_10870	ABC transporter substrate-binding protein	CP160799:2435712-2436407	-	protein_coding	-0.40038	0.222883	-1.79636	0.0724365	0.246037	No	OK	90.9205	103.608	78.2327	86.4106	123.186	101.228	76.2125	71.5866	86.8991
fmt	methionyl-tRNA formyltransferase	CP160799:660240-661184	+	protein_coding	0.317696	0.177026	1.79463	0.0727133	0.246495	No	OK	1419.56	1263.93	1575.2	1338.8	1413.4	1039.57	1225.5	1860.24	1639.87
ABXK18_15235	cytochrome ubiquinol oxidase subunit I	CP160799:3389883-3391253	-	protein_coding	-0.286494	0.159653	-1.79448	0.0727363	0.246495	No	OK	725.207	797.616	652.798	713.729	859.061	820.059	599.538	567.651	791.203
ABXK18_13220	NAD(P)-dependent alcohol dehydrogenase	CP160799:2976482-2977528	+	protein_coding	-0.3547	0.197957	-1.7918	0.0731643	0.247241	No	OK	2891.47	3245.64	2537.3	2523.86	3120.71	4092.33	2390.02	2101.22	3120.66
ABXK18_08715	3-hydroxyacyl-CoA dehydrogenase NAD-binding domain-containing protein	CP160799:1957354-1959372	+	protein_coding	-0.289375	0.161531	-1.79145	0.0732215	0.247241	No	OK	16049.2	17653.7	14444.6	15512.4	16523.1	20925.7	14706	12423.8	16203.9
ABXK18_03320	lpg2539 family Dot/Icm T4SS effector	CP160799:733570-733977	+	protein_coding	0.460381	0.257009	1.7913	0.0732453	0.247241	No	OK	70.8934	59.7707	82.016	67.3329	55.1096	56.8695	58.9377	98.8097	88.3007
ABXK18_12615	outer membrane beta-barrel protein	CP160799:2808967-2809704	+	protein_coding	-0.290107	0.161977	-1.79104	0.0732872	0.247241	No	OK	2806.96	3087.72	2526.19	3601.19	2919.73	2742.25	2889.98	2586.19	2102.4
ABXK18_01605	pteridine reductase	CP160799:347835-348590	+	protein_coding	-0.245254	0.136983	-1.79039	0.0733913	0.247313	No	OK	593.25	643.747	542.754	662.107	587.835	681.297	581.247	484.974	562.041
ABXK18_14970	hypothetical protein	CP160799:3321182-3321709	-	protein_coding	-0.341122	0.191067	-1.78535	0.0742044	0.249771	No	OK	393.562	439.877	347.246	310.854	477.616	531.161	357.691	335.751	348.297
dnaB	replicative DNA helicase	CP160799:2797643-2799025	-	protein_coding	0.239418	0.13425	1.78338	0.0745253	0.250569	No	OK	3415.74	3133.46	3698.03	2981.73	3173.66	3244.98	3250.72	3661	4182.37
pmbA	metalloprotease PmbA	CP160799:1754312-1755670	+	protein_coding	-0.218165	0.12256	-1.78007	0.0750642	0.252082	No	OK	2016.93	2169.46	1864.39	2257.9	2248.69	2001.81	1869.75	1726.14	1997.28
ABXK18_00820	carbon-nitrogen hydrolase	CP160799:175597-176442	+	protein_coding	0.412866	0.232007	1.77954	0.0751518	0.252082	No	OK	4201.01	3603.61	4798.42	4133.12	2724.14	3953.57	6041.11	5276.23	3077.91
ABXK18_03805	hypothetical protein	CP160799:844235-844963	-	protein_coding	0.275627	0.154928	1.77907	0.0752281	0.252082	No	OK	344.335	311.996	376.675	318.709	309.046	308.233	355.658	337.768	436.598
dotG	type IVB secretion system protein DotG/IcmE	CP160799:3129389-3132535	-	protein_coding	-0.19253	0.108262	-1.77837	0.0753435	0.252106	No	OK	6392.11	6817.9	5966.31	6697.38	6995.67	6760.65	6122.41	5868.08	5908.44
ABXK18_06935	acyl-CoA dehydrogenase family protein	CP160799:1551705-1552832	+	protein_coding	0.317204	0.178405	1.778	0.0754042	0.252106	No	OK	1290.72	1149.96	1431.49	1103.14	1227.54	1119.19	1096.44	1359.14	1838.9
ABXK18_07950	lpg1752 family Dot/Icm T4SS effector	CP160799:1777147-1777794	+	protein_coding	-0.380389	0.214015	-1.77739	0.0755038	0.252157	No	OK	3142.04	3554.64	2729.44	3243.2	3605.89	3814.81	2210.16	2090.13	3888.04
legI	N,N-diacetyllegionaminate synthase	CP160799:2782878-2783900	-	protein_coding	0.209558	0.117981	1.7762	0.0756993	0.252528	No	OK	1762.89	1634.99	1890.79	1669.86	1680.3	1554.81	1768.13	2038.71	1865.53
rplN	50S ribosomal protein L14	CP160799:3232398-3232763	-	protein_coding	0.407773	0.22971	1.77516	0.0758712	0.252819	No	OK	5854.31	5032.08	6676.55	6734.42	4591.38	3770.45	7652.75	7650.69	4726.19
ABXK18_07150	DMT family transporter	CP160799:1604665-1605567	+	protein_coding	-0.310367	0.174942	-1.77411	0.0760444	0.253114	No	OK	254.373	282.056	226.689	244.643	284.192	317.332	200.185	217.785	262.099
ABXK18_04855	aldehyde dehydrogenase family protein	CP160799:1064350-1065747	+	protein_coding	0.330679	0.186687	1.7713	0.0765102	0.254334	No	OK	293.16	260.113	326.206	309.732	243.13	227.478	295.705	288.363	394.55
ABXK18_03060	hypothetical protein	CP160799:681710-681964	+	protein_coding	0.412212	0.232829	1.77045	0.0766522	0.254334	No	OK	76.8286	65.9672	87.6899	59.4774	71.3183	67.106	72.1478	99.8179	91.1039
ABXK18_07430	alkaline phosphatase family protein	CP160799:1656852-1658489	-	protein_coding	0.460562	0.260151	1.77037	0.0766662	0.254334	No	OK	3741.7	3149.14	4334.26	3720.15	2304.88	3422.41	5861.25	4648.09	2493.44
ABXK18_13100	polysaccharide deacetylase family protein	CP160799:2950313-2951173	+	protein_coding	0.2425	0.137023	1.76978	0.0767643	0.254378	No	OK	791.587	724.966	858.207	656.496	779.098	739.304	804.804	963.898	805.919
ABXK18_06940	amino acid adenylation domain-containing protein	CP160799:1552849-1554372	+	protein_coding	0.240946	0.136214	1.76888	0.0769143	0.254592	No	OK	952.29	873.254	1031.33	882.062	956.313	781.387	938.938	1018.34	1136.7
gstA	glutathione transferase GstA	CP160799:1599982-1600587	+	protein_coding	-0.287042	0.16256	-1.76576	0.0774366	0.256038	No	OK	2400.71	2639.38	2162.04	2725.86	2637.7	2554.58	2161.39	1700.94	2623.79
ABXK18_15390	outer membrane beta-barrel protein	CP160799:3424389-3425105	-	protein_coding	-0.277386	0.157167	-1.76491	0.0775781	0.256222	No	OK	3900.87	4275.09	3526.64	4633.63	3869.56	4322.08	3846.19	2828.17	3905.56
icmQ	Dot/Icm secretion system protein IcmQ	CP160799:3139213-3139788	-	protein_coding	0.357675	0.202791	1.76376	0.0777723	0.25658	No	OK	2813.1	2466.69	3159.5	2237.7	2709.01	2453.35	2322.96	2862.46	4293.1
ABXK18_15345	lpg0172 family Dot/Icm T4SS effector	CP160799:3416784-3417509	-	protein_coding	0.501544	0.284466	1.76311	0.0778828	0.256661	No	OK	150.999	124.754	177.243	151.499	89.6881	133.075	252.009	170.396	109.325
ABXK18_04605	rhodanese-like domain-containing protein	CP160799:1013415-1013834	-	protein_coding	0.243433	0.138141	1.7622	0.0780352	0.256804	No	OK	2743.59	2512.16	2975.01	2663.02	2471.29	2402.17	3073.9	3312.14	2539
ABXK18_08075	DUF1189 family protein	CP160799:1803660-1804577	+	protein_coding	-0.237185	0.134649	-1.76151	0.0781529	0.256804	No	OK	1695.66	1834.38	1556.95	1685.57	1786.2	2031.38	1734.6	1516.43	1419.82
ABXK18_13595	2-oxoglutarate dehydrogenase E1 component	CP160799:3048453-3051263	-	protein_coding	0.205245	0.116538	1.76118	0.0782078	0.256804	No	OK	39707.5	36887.4	42527.6	37084.7	35851.5	37726.1	42975.7	45193.3	39413.7
mip	macrophage infectivity potentiator Mip	CP160799:2737450-2738151	-	protein_coding	-0.323202	0.183556	-1.76078	0.078276	0.256804	No	OK	1515.76	1684.34	1347.18	1920.11	1655.45	1477.47	1738.66	1225.04	1077.83
ABXK18_02060	NADH-quinone oxidoreductase subunit M	CP160799:459054-460559	+	protein_coding	0.265592	0.150878	1.76031	0.0783558	0.256804	No	OK	2262.5	2054.52	2470.48	2381.34	2047.7	1734.52	2714.18	2465.2	2232.05
ABXK18_00715	inorganic phosphate transporter	CP160799:151495-152490	+	protein_coding	0.269895	0.153372	1.75974	0.0784526	0.25684	No	OK	873.845	792.397	955.293	673.329	950.91	752.953	984.666	874.163	1007.05
ABXK18_01265	ABC transporter ATP-binding protein	CP160799:274405-275094	+	protein_coding	0.21892	0.124556	1.7576	0.0788151	0.257744	No	OK	737.741	681.735	793.747	704.752	723.988	616.466	794.642	806.609	779.99
ABXK18_05735	efflux RND transporter permease subunit	CP160799:1303311-1306520	+	protein_coding	0.392028	0.223296	1.75565	0.0791489	0.258384	No	OK	465.058	402.357	527.759	555.497	392.25	259.325	503.003	502.114	578.16
lem28	Dot/Icm T4SS effector Lem28	CP160799:650208-651512	-	protein_coding	-0.259778	0.147984	-1.75544	0.0791836	0.258384	No	OK	586.266	638.592	533.941	544.275	652.67	718.831	560.924	554.544	486.355
aat	leucyl/phenylalanyl-tRNA--protein transferase	CP160799:1756615-1757283	-	protein_coding	-0.241315	0.137715	-1.75228	0.0797252	0.259421	No	OK	3510.12	3803.35	3216.89	3408.17	4190.49	3811.4	2880.83	3247.61	3522.22
ABXK18_05685	CusA/CzcA family heavy metal efflux RND transporter	CP160799:1290154-1293297	+	protein_coding	0.335516	0.191492	1.75212	0.0797535	0.259421	No	OK	118.611	105.029	132.192	103.244	102.655	109.189	119.908	135.107	141.562
ABXK18_05015	hypothetical protein	CP160799:1108179-1109678	+	protein_coding	0.321067	0.18325	1.75207	0.0797618	0.259421	No	OK	161.367	143.197	179.538	143.644	142.637	143.311	206.282	177.454	154.877
ABXK18_15240	YbjQ family protein	CP160799:3391451-3391768	-	protein_coding	-0.405894	0.231745	-1.75146	0.0798659	0.259477	No	OK	80.3441	91.8471	68.8412	96.5106	99.4133	79.6173	66.0508	58.4792	81.9935
ABXK18_13685	hypothetical protein	CP160799:3064607-3064870	-	protein_coding	-0.293891	0.16786	-1.75082	0.0799774	0.259558	No	OK	3121.31	3438.59	2804.04	2750.55	3583.2	3982	2641.02	2525.7	3245.4
ABXK18_08485	outer membrane beta-barrel protein	CP160799:1905870-1906634	+	protein_coding	0.242204	0.138419	1.74979	0.0801552	0.259647	No	OK	450.647	412.849	488.445	444.397	427.91	366.24	473.534	506.147	485.654
sidC	Dot/Icm T4SS effector SidC	CP160799:768563-771316	-	protein_coding	-0.323964	0.185183	-1.74943	0.0802165	0.259647	No	OK	8682.75	9653.39	7712.11	7282.06	11779.4	9898.71	6915.02	8888.84	7332.47
alaC	alanine transaminase	CP160799:2111778-2112971	-	protein_coding	-0.218156	0.124721	-1.74915	0.0802655	0.259647	No	OK	1178.48	1267.47	1089.49	1326.46	1301.02	1174.92	1168.59	989.105	1110.77
rplV	50S ribosomal protein L22	CP160799:3234391-3234726	-	protein_coding	0.342909	0.196132	1.74836	0.080402	0.259807	No	OK	13611.4	12001.2	15221.6	15897.3	10760.4	9345.94	14586.1	17334	13744.8
ABXK18_12025	FtsX-like permease family protein	CP160799:2681763-2683013	+	protein_coding	0.256517	0.146761	1.74785	0.0804898	0.25981	No	OK	912.24	831.93	992.55	805.751	846.094	843.944	849.515	950.791	1177.34
upp	uracil phosphoribosyltransferase	CP160799:1077046-1077690	-	protein_coding	-0.297018	0.170018	-1.74698	0.0806415	0.259876	No	OK	485.962	535.866	436.058	501.63	489.503	616.466	513.164	354.908	440.102
ABXK18_01000	lpg2975 family Dot/Icm T4SS effector	CP160799:217612-220227	+	protein_coding	-0.336465	0.192668	-1.74634	0.080751	0.259876	No	OK	8134.19	9079.14	7189.25	7866.73	9566.37	9804.31	6171.18	5883.21	9513.35
ABXK18_10415	GNAT family N-acetyltransferase	CP160799:2330854-2331402	-	protein_coding	-0.601726	0.344586	-1.74623	0.0807711	0.259876	No	OK	31.2792	37.4876	25.0708	48.2553	33.498	30.7095	28.4527	29.2396	17.52
proB	glutamate 5-kinase	CP160799:1942557-1943627	+	protein_coding	-0.253579	0.145273	-1.74554	0.0808914	0.259983	No	OK	683.423	743.955	622.891	737.296	691.571	802.998	548.73	600.924	719.02
ABXK18_06575	ATP-binding cassette domain-containing protein	CP160799:1463317-1465170	+	protein_coding	0.270011	0.154771	1.74459	0.0810563	0.259984	No	OK	947.55	858.736	1036.36	952.761	922.815	700.633	1092.38	1107.07	909.638
ABXK18_02345	DUF167 domain-containing protein	CP160799:520486-520773	-	protein_coding	0.346357	0.198538	1.74454	0.0810656	0.259984	No	OK	142.535	125.217	159.853	124.566	113.461	137.624	174.781	174.429	130.349
ABXK18_01730	rhodanese-related sulfurtransferase	CP160799:373012-373776	-	protein_coding	-0.277832	0.159498	-1.74192	0.081522	0.260968	No	OK	5023.91	5505.52	4542.29	5701.98	5121.95	5692.64	5045.27	5020.14	3561.46
grxD	Grx4 family monothiol glutaredoxin	CP160799:228356-228673	+	protein_coding	-0.23003	0.132066	-1.74178	0.081547	0.260968	No	OK	2167.96	2339.91	1996	2411.64	2326.49	2281.61	2273.17	1943.93	1770.92
ABXK18_11675	4-phosphoerythronate dehydrogenase	CP160799:2613324-2614376	+	protein_coding	0.244936	0.140719	1.7406	0.081753	0.261347	No	OK	2985.98	2732.78	3239.19	2611.4	2551.25	3035.7	3224.3	3636.8	2856.46
ABXK18_14395	outer membrane protein assembly factor BamE	CP160799:3209575-3209919	+	protein_coding	0.331403	0.19057	1.73901	0.0820334	0.261717	No	OK	495.508	438.384	552.631	490.408	386.848	437.895	653.395	602.941	401.558
ABXK18_13105	GspH/FimT family protein	CP160799:2951386-2952093	+	protein_coding	-0.405755	0.233334	-1.73895	0.0820438	0.261717	No	OK	116.511	133.051	99.972	111.099	167.49	120.563	78.2448	101.834	119.837
ABXK18_00435	alpha-L-glutamate ligase-like protein	CP160799:97478-98425	+	protein_coding	0.285423	0.164249	1.73774	0.0822565	0.262116	No	OK	2069.48	1864.98	2273.99	2051.41	1633.84	1909.68	2478.43	2550.9	1792.65
ABXK18_12430	hypothetical protein	CP160799:2768864-2769700	-	protein_coding	-0.383438	0.220761	-1.73689	0.0824059	0.262312	No	OK	89.2237	101.286	77.1612	100.999	100.494	102.365	80.2772	61.504	89.7023
ABXK18_06180	hypothetical protein	CP160799:1389370-1390089	+	protein_coding	0.33124	0.191299	1.73153	0.0833576	0.264802	No	OK	135.076	119.555	150.596	135.788	109.139	113.739	167.668	141.157	142.963
rplQ	50S ribosomal protein L17	CP160799:3224324-3224707	-	protein_coding	0.411288	0.237567	1.73125	0.0834071	0.264802	No	OK	551.551	473.064	630.039	593.652	393.331	432.208	789.562	708.808	391.747
fumC	class II fumarate hydratase	CP160799:256923-258314	-	protein_coding	-0.286408	0.165459	-1.73099	0.0834539	0.264802	No	OK	6877.86	7557.73	6197.98	8018.23	6907.07	7747.9	7323.51	6405.49	4864.95
ABXK18_05850	GNAT family N-acetyltransferase	CP160799:1329492-1330049	+	protein_coding	0.510844	0.295776	1.72713	0.0841442	0.266709	No	OK	60.6686	49.8056	71.5315	61.7219	41.062	46.633	74.1802	92.7601	47.6544
ABXK18_11355	hypothetical protein	CP160799:2528996-2529190	+	protein_coding	-1.27394	0.738731	-1.72449	0.0846193	0.267769	No	OK	51.1798	72.2672	30.0925	70.6996	76.7212	69.3808	36.582	47.3883	6.3072
ABXK18_07895	sensor histidine kinase	CP160799:1762923-1763954	+	protein_coding	0.338732	0.196448	1.72428	0.0846575	0.267769	No	OK	445.138	393.557	496.72	375.942	443.038	361.69	367.852	485.982	636.326
ABXK18_13890	ferredoxin--NADP reductase	CP160799:3105118-3105852	+	protein_coding	-0.26753	0.155351	-1.7221	0.0850511	0.268482	No	OK	3446.46	3764.58	3128.34	3982.74	3291.45	4019.54	3500.69	3306.09	2578.24
lepB	Dot/Icm T4SS GTPase-activating effector LepB	CP160799:797747-801637	-	protein_coding	-0.277675	0.161248	-1.72204	0.0850628	0.268482	No	OK	7707.23	8446.03	6968.42	7902.64	8235.1	9200.35	7978.94	7411.73	5514.59
lepB	signal peptidase I	CP160799:1640053-1640808	+	protein_coding	-0.277675	0.161248	-1.72204	0.0850628	0.268482	No	OK	7707.23	8446.03	6968.42	7902.64	8235.1	9200.35	7978.94	7411.73	5514.59
ABXK18_05525	nucleotidyl transferase AbiEii/AbiGii toxin family protein	CP160799:1258393-1259325	+	protein_coding	0.226438	0.131577	1.72096	0.0852583	0.268815	No	OK	822.142	757.683	886.601	791.162	694.813	787.074	822.079	982.047	855.676
iolE	myo-inosose-2 dehydratase	CP160799:1902628-1903524	+	protein_coding	0.402199	0.234412	1.71577	0.0862034	0.271266	No	OK	106.429	91.4174	121.44	107.733	99.4133	67.106	133.118	133.091	98.1119
mutS	DNA mismatch repair protein MutS	CP160799:1715606-1718146	-	protein_coding	0.276617	0.161227	1.7157	0.086217	0.271266	No	OK	20454.7	18500.2	22409.2	15972.5	19829.7	19698.5	19377.3	21117	26733.4
ABXK18_12690	lpg0716 family Dot/Icm T4SS effector	CP160799:2825529-2826542	-	protein_coding	1.09169	0.63684	1.71424	0.0864856	0.271825	No	OK	807.843	515.981	1099.7	938.172	278.79	330.981	1622.82	749.139	927.158
ABXK18_13955	MFS transporter	CP160799:3122216-3123472	+	protein_coding	0.258446	0.15089	1.71281	0.0867477	0.272362	No	OK	581.992	530.016	633.968	597.019	560.821	432.208	648.314	603.949	649.641
rplR	50S ribosomal protein L18	CP160799:3229829-3230188	-	protein_coding	0.409392	0.23915	1.71186	0.0869222	0.272624	No	OK	3804.88	3268.32	4341.45	4573.03	2857.05	2374.87	5002.59	4919.31	3102.44
cegC3	Dot/Icm T4SS effector CegC3	CP160799:2410493-2410999	+	protein_coding	-0.870767	0.509404	-1.70938	0.08738	0.273772	No	OK	11.4219	14.8444	7.99933	12.3444	15.1281	17.0609	9.1455	5.04131	9.81119
ABXK18_14210	disulfide bond formation protein B	CP160799:3172616-3173164	+	protein_coding	-0.232763	0.13636	-1.70698	0.0878265	0.274604	No	OK	820.653	886.741	754.565	971.839	790.984	897.401	823.095	688.643	751.958
fusA	elongation factor G	CP160799:3238989-3241073	-	protein_coding	0.384943	0.225514	1.70696	0.0878292	0.274604	No	OK	25445.4	22070.4	28820.5	29614.2	19722.7	16874.3	33598.5	31928.6	20934.3
nrdR	transcriptional regulator NrdR	CP160799:2812770-2813237	-	protein_coding	-0.359403	0.21083	-1.7047	0.0882502	0.275534	No	OK	143.15	160.547	125.753	147.01	190.182	144.449	117.875	154.264	105.12
ABXK18_00315	NCS2 family permease	CP160799:68321-69601	+	protein_coding	0.196584	0.115363	1.70405	0.0883725	0.275534	No	OK	782.845	729.402	836.288	719.34	747.761	721.106	844.435	855.006	809.423
rplX	50S ribosomal protein L24	CP160799:3232056-3232385	-	protein_coding	0.395917	0.232362	1.70388	0.0884031	0.275534	No	OK	4601.63	3973.81	5229.45	5360.83	3502.16	3058.44	5913.07	6142.33	3632.94
ABXK18_05065	YARHG domain-containing protein	CP160799:1120737-1121783	+	protein_coding	0.244254	0.143445	1.70278	0.0886101	0.275597	No	OK	385.151	352.998	417.305	373.698	334.98	350.316	389.192	402.296	460.425
ABXK18_05545	TraK family protein	CP160799:1262675-1263019	-	protein_coding	0.328548	0.192954	1.70273	0.0886185	0.275597	No	OK	457.462	406.06	508.865	398.387	372.8	446.994	367.852	527.321	631.42
pieC	Dot/Icm T4SS effector PieC/LirE	CP160799:1516585-1519551	+	protein_coding	0.285957	0.168115	1.70096	0.088951	0.275597	No	OK	478.862	431.785	525.94	398.387	419.265	477.704	414.596	594.874	568.348
ABXK18_15025	NAD(P)-dependent oxidoreductase	CP160799:3334715-3335602	-	protein_coding	0.405889	0.238697	1.70043	0.0890494	0.275597	No	OK	104.343	89.7259	118.96	104.366	66.9959	97.8156	147.344	98.8097	110.726
pal	peptidoglycan-associated lipoprotein Pal	CP160799:1421615-1422145	+	protein_coding	-0.223712	0.1316	-1.69994	0.089142	0.275597	No	OK	16982	18295.4	15668.5	17955.5	18418.5	18512.2	16993.4	16460.9	13551.4
ABXK18_14930	MFS transporter	CP160799:3310848-3312122	-	protein_coding	-0.278967	0.164128	-1.69969	0.0891885	0.275597	No	OK	557.114	610.192	504.035	616.096	588.916	625.565	519.261	596.891	395.952
ABXK18_03355	aminotransferase class I/II-fold pyridoxal phosphate-dependent enzyme	CP160799:740288-741454	-	protein_coding	-0.23409	0.137734	-1.69959	0.0892087	0.275597	No	OK	516.288	557.915	474.662	547.641	560.821	565.283	536.536	430.528	456.921
mnmG	tRNA uridine-5-carboxymethylaminomethyl(34) synthesis enzyme MnmG	CP160799:315769-317643	-	protein_coding	0.284929	0.167661	1.69944	0.0892368	0.275597	No	OK	7187.63	6479.64	7895.61	7083.43	6792.52	5562.98	8715.66	8705.33	6265.85
ABXK18_12920	DUF2282 domain-containing protein	CP160799:2887883-2888137	+	protein_coding	-0.279896	0.164737	-1.69905	0.0893105	0.275597	No	OK	300.777	330.065	271.489	372.576	280.951	336.668	286.559	241.983	285.926
ABXK18_13750	hypothetical protein	CP160799:3078121-3078417	+	protein_coding	0.485307	0.285709	1.6986	0.089394	0.275597	No	OK	58.6637	49.1434	68.1841	57.233	36.7397	53.4574	49.7922	68.5618	86.1983
ABXK18_08550	hypothetical protein	CP160799:1919923-1920309	+	protein_coding	0.623431	0.367076	1.69837	0.0894376	0.275597	No	OK	51.2071	40.2607	62.1536	30.2998	52.9484	37.5339	31.5012	96.7931	58.1664
ABXK18_00915	SIS domain-containing protein	CP160799:200424-201020	+	protein_coding	0.213272	0.125653	1.69731	0.0896388	0.275932	No	OK	977.679	905.19	1050.17	946.028	848.255	921.286	1129.98	1066.74	953.788
ABXK18_01925	hypothetical protein	CP160799:429879-430679	-	protein_coding	-0.534971	0.315483	-1.69572	0.0899386	0.27657	No	OK	41.5714	49.3786	33.7641	47.1331	47.5455	53.4574	19.3072	41.3387	40.6464
prpC	2-methylcitrate synthase	CP160799:2026912-2028030	+	protein_coding	-0.275656	0.162638	-1.6949	0.0900937	0.276763	No	OK	15267.6	16721.3	13813.9	16595.3	15714.9	17853.6	17027.9	12788.8	11624.9
ABXK18_11130	alpha/beta fold hydrolase	CP160799:2488013-2489795	-	protein_coding	-0.317941	0.187641	-1.69441	0.0901867	0.276764	No	OK	141.45	157.129	125.771	148.132	146.959	176.296	110.762	134.099	132.451
ABXK18_05505	cation diffusion facilitator family transporter	CP160799:1254018-1254929	-	protein_coding	0.359044	0.212001	1.6936	0.0903415	0.276894	No	OK	110.118	96.7287	123.507	94.2661	81.0435	114.876	111.778	119.983	138.758
tilS	tRNA lysidine(34) synthetase TilS	CP160799:2743480-2744775	-	protein_coding	0.347805	0.205411	1.69322	0.0904143	0.276894	No	OK	2053.33	1807.44	2299.21	1624.97	2149.27	1648.08	1661.43	2201.04	3035.16
flhF	flagellar biosynthesis protein FlhF	CP160799:1739766-1740905	+	protein_coding	-0.341168	0.201849	-1.69021	0.090987	0.278362	No	OK	177.978	199.383	156.574	169.455	196.666	232.028	145.312	133.091	191.318
ABXK18_15365	PqiC family protein	CP160799:3420037-3420762	+	protein_coding	0.361975	0.214298	1.68912	0.091196	0.278468	No	OK	522.117	457.328	586.907	375.942	503.55	492.49	396.305	618.065	746.351
ABXK18_08305	phosphoribosylaminoimidazolesuccinocarboxamide synthase	CP160799:1861322-1862302	+	protein_coding	0.258305	0.152928	1.68906	0.0912078	0.278468	No	OK	1650.76	1503.6	1797.92	1448.78	1727.85	1334.16	1515.1	1890.49	1988.17
pgeF	peptidoglycan editing factor PgeF	CP160799:2247674-2248399	+	protein_coding	0.300803	0.178223	1.68779	0.0914512	0.278926	No	OK	683.678	612.299	755.058	741.785	609.447	485.666	785.497	848.956	630.72
ABXK18_05490	carbohydrate porin	CP160799:1250645-1251973	-	protein_coding	-0.224281	0.132946	-1.68701	0.0916021	0.279102	No	OK	1505.21	1622.6	1387.82	1520.6	1668.42	1678.79	1261.06	1315.78	1586.61
ABXK18_11925	acyl-CoA dehydrogenase family protein	CP160799:2663946-2665100	-	protein_coding	0.342631	0.203179	1.68635	0.0917282	0.279201	No	OK	531.614	468.29	594.939	488.164	454.924	461.781	774.319	601.932	408.566
ABXK18_00590	GNAT family N-acetyltransferase	CP160799:127418-128152	+	protein_coding	-0.500592	0.297171	-1.68453	0.0920801	0.279798	No	OK	53.71	63.1733	44.2467	52.7441	81.0435	55.7321	45.7275	30.2479	56.7648
ABXK18_03450	Lrp/AsnC family transcriptional regulator	CP160799:759805-760278	-	protein_coding	0.249289	0.148005	1.68434	0.0921168	0.279798	No	OK	351.631	321.488	381.774	319.832	286.354	358.278	390.208	361.966	393.149
ABXK18_01555	RNA pyrophosphohydrolase	CP160799:337816-338343	+	protein_coding	-0.207955	0.123497	-1.68388	0.0922049	0.279798	No	OK	2594.12	2781.22	2407.02	2615.89	2771.69	2956.08	2233.53	2371.43	2616.08
ABXK18_03195	hypothetical protein	CP160799:706978-707565	+	protein_coding	0.707772	0.420626	1.68266	0.0924406	0.280228	No	OK	17.1562	13.0283	21.2841	15.711	9.72522	13.6487	22.3557	21.1735	20.3232
rimP	ribosome maturation factor RimP	CP160799:462311-462754	+	protein_coding	0.364172	0.217147	1.67707	0.0935287	0.283175	No	OK	624.181	545.392	702.969	684.552	504.631	446.994	793.626	833.833	481.449
ABXK18_01065	OmpA family protein	CP160799:231171-232055	+	protein_coding	-0.447684	0.267025	-1.67656	0.0936284	0.283175	No	OK	51.1839	58.8459	43.5219	53.8664	68.0765	54.5947	45.7275	48.3966	36.4416
legS1	Dot/Icm T4SS effector LegS1	CP160799:667640-668797	+	protein_coding	-0.290358	0.173223	-1.67621	0.0936968	0.283175	No	OK	566.964	624.332	509.597	549.886	729.391	593.718	428.822	483.966	616.003
ABXK18_07200	hypothetical protein	CP160799:1615111-1615614	-	protein_coding	0.484779	0.289657	1.67363	0.0942032	0.284141	No	OK	43.8718	36.4715	51.2722	38.1553	29.1757	42.0834	59.9538	50.4131	43.4496
lem4	Dot/Icm T4SS effector Lem4/SmdA	CP160799:2469150-2470118	-	protein_coding	0.228843	0.136736	1.67361	0.0942065	0.284141	No	OK	1044	961.08	1126.93	990.917	849.336	1042.99	1153.35	1218.99	1008.45
ABXK18_11945	dodecin	CP160799:2668256-2668459	-	protein_coding	-0.240275	0.143642	-1.67274	0.0943792	0.284236	No	OK	709.364	767.983	650.745	806.873	773.695	723.38	762.125	588.825	601.286
murB	UDP-N-acetylmuramate dehydrogenase	CP160799:638821-639747	+	protein_coding	0.216815	0.129648	1.67233	0.0944586	0.284236	No	OK	1639.8	1516.47	1763.12	1682.2	1495.52	1371.69	1820.97	1848.14	1620.25
ABXK18_12020	efflux RND transporter periplasmic adaptor subunit	CP160799:2680747-2681763	+	protein_coding	0.232383	0.138984	1.672	0.0945233	0.284236	No	OK	920.688	846.921	994.455	790.04	968.2	782.525	914.55	986.08	1082.74
ABXK18_09790	hypothetical protein	CP160799:2187427-2187735	-	protein_coding	0.373136	0.223482	1.66965	0.0949892	0.28535	No	OK	85.315	74.4398	96.1903	63.9663	84.2852	75.0678	83.3257	100.826	104.419
ABXK18_03165	hypothetical protein	CP160799:702837-703052	+	protein_coding	0.491435	0.294685	1.66766	0.0953826	0.286244	No	OK	50.3275	41.658	58.9969	48.2553	33.498	43.2208	57.9215	75.6196	43.4496
ABXK18_03715	hydrogenase maturation protease	CP160799:824487-824966	+	protein_coding	0.356055	0.213882	1.66473	0.0959669	0.287645	No	OK	106.632	93.6628	119.601	93.1439	83.2046	104.64	97.552	135.107	126.144
rpmB	50S ribosomal protein L28	CP160799:3100051-3100287	+	protein_coding	0.422725	0.253987	1.66435	0.096042	0.287645	No	OK	6136.44	5243.42	7029.46	6593.02	4229.39	4907.84	8897.56	8152.81	4038.01
ABXK18_03535	TIGR00730 family Rossman fold protein	CP160799:788312-788884	-	protein_coding	0.395814	0.238052	1.66272	0.0963683	0.287736	No	OK	1233.14	1065.56	1400.72	935.928	1218.89	1041.85	979.585	1120.18	2102.4
ABXK18_12155	peptidoglycan DD-metalloendopeptidase family protein	CP160799:2704965-2705867	+	protein_coding	-0.198891	0.119632	-1.66253	0.096407	0.287736	No	OK	1526.56	1631.91	1421.21	1676.59	1508.49	1710.64	1457.18	1322.84	1483.59
ABXK18_15275	CoA transferase	CP160799:3400615-3401676	-	protein_coding	0.193738	0.116538	1.66244	0.0964244	0.287736	No	OK	1132.88	1057	1208.77	1004.38	1083.82	1082.8	1265.13	1131.27	1229.9
ABXK18_15325	FAD-binding protein	CP160799:3412370-3413812	-	protein_coding	0.299082	0.179923	1.66228	0.0964576	0.287736	No	OK	408.822	366.33	451.314	452.253	332.819	313.92	519.261	443.635	391.046
ABXK18_14940	lpg0260 family Dot/Icm T4SS effector	CP160799:3313099-3313497	-	protein_coding	0.413941	0.249223	1.66093	0.0967283	0.288256	No	OK	1849.63	1585.74	2113.53	1916.74	1160.54	1679.93	2769.05	2305.89	1265.64
ABXK18_04220	SAM-dependent methyltransferase	CP160799:937306-938061	+	protein_coding	-0.275187	0.165901	-1.65874	0.0971675	0.289258	No	OK	519.354	568.422	470.285	558.863	477.616	668.786	528.407	473.883	408.566
ABXK18_15785	RNA-binding domain-containing protein	CP160799:3500955-3502862	+	protein_coding	0.191896	0.115719	1.65829	0.097258	0.289258	No	OK	2166.4	2022.69	2310.11	2145.68	1912.63	2009.77	2189.84	2379.5	2360.99
ABXK18_02010	NADH-quinone oxidoreductase subunit C	CP160799:448355-449038	+	protein_coding	0.218832	0.132159	1.65583	0.0977571	0.290453	No	OK	4752.4	4392.22	5112.59	4551.71	4129.98	4494.97	5371.46	5507.13	4459.19
nahK	NosP-associated histidine kinase NahK	CP160799:3290406-3291821	+	protein_coding	0.464572	0.281121	1.65257	0.0984189	0.292129	No	OK	196.163	165.312	227.014	170.577	150.201	175.158	138.199	187.537	355.305
ABXK18_01435	cytochrome c oxidase assembly protein	CP160799:309517-310059	+	protein_coding	0.33251	0.20156	1.64969	0.0990069	0.293583	No	OK	227.148	200.713	253.583	223.321	171.812	207.005	279.446	291.388	189.917
ABXK18_11215	helix-turn-helix transcriptional regulator	CP160799:2505862-2506116	-	protein_coding	-0.579498	0.352179	-1.64546	0.0998742	0.295861	No	OK	25.174	30.1008	20.2472	25.811	28.0951	36.3965	22.3557	20.1652	18.2208
ABXK18_02210	lpg2744 family Dot/Icm T4SS effector	CP160799:493407-494576	+	protein_coding	0.341684	0.207761	1.6446	0.100053	0.296062	No	OK	425.936	376.057	475.815	351.254	431.151	345.767	325.173	512.197	590.073
ABXK18_03645	ChbG/HpnK family deacetylase	CP160799:811697-812509	+	protein_coding	0.355967	0.216502	1.64418	0.10014	0.296062	No	OK	142.316	124.566	160.066	130.177	105.897	137.624	160.554	195.603	124.042
tsf	translation elongation factor Ts	CP160799:1822872-1823750	+	protein_coding	0.371239	0.225891	1.64344	0.100291	0.296184	No	OK	2184.42	1904.47	2464.37	2246.68	1687.87	1778.88	2622.73	3224.42	1545.96
rlmJ	23S rRNA (adenine(2030)-N(6))-methyltransferase RlmJ	CP160799:2289529-2290377	+	protein_coding	0.25277	0.153845	1.64302	0.10038	0.296184	No	OK	1345.61	1228.44	1462.79	1098.65	1379.9	1206.77	1231.59	1455.93	1700.84
ABXK18_08745	hypothetical protein	CP160799:1962143-1963102	+	protein_coding	0.359309	0.219028	1.64047	0.100907	0.297447	No	OK	2341.53	2051.06	2632.01	2643.94	1874.81	1634.43	2819.86	3227.45	1848.71
sdhD	succinate dehydrogenase, hydrophobic membrane anchor protein	CP160799:3053827-3054174	-	protein_coding	-0.323498	0.197278	-1.63981	0.101045	0.29756	No	OK	196.932	218.418	175.446	227.81	242.05	185.395	193.072	196.611	136.656
ABXK18_15720	S24 family peptidase	CP160799:3483053-3483736	+	protein_coding	0.744502	0.454189	1.63919	0.101174	0.297646	No	OK	15.8437	11.8607	19.8267	5.61108	14.0475	15.9235	18.291	20.1652	21.024
ABXK18_08370	protein-glutamine glutaminase family protein	CP160799:1873416-1874240	+	protein_coding	-0.406437	0.248869	-1.63313	0.102441	0.301078	No	OK	2134.09	2433.41	1834.77	2037.94	2798.7	2463.59	1390.12	1304.69	2809.51
ABXK18_03815	hypothetical protein	CP160799:845910-846176	-	protein_coding	0.833558	0.51083	1.63177	0.102727	0.301622	No	OK	314.318	225.857	402.779	263.721	176.135	237.715	486.744	548.494	173.097
ABXK18_15895	hypothetical protein	CP160799:3524761-3524967	+	protein_coding	0.343766	0.211223	1.62751	0.10363	0.303726	No	OK	88.719	78.3042	99.1337	72.944	77.8017	84.1669	91.455	100.826	105.12
ABXK18_02925	alpha/beta fold hydrolase	CP160799:649111-649908	-	protein_coding	0.282153	0.173398	1.62719	0.103696	0.303726	No	OK	208.65	188.656	228.645	194.143	196.666	175.158	205.266	215.768	264.902
ABXK18_05725	TolC family protein	CP160799:1301042-1302364	+	protein_coding	0.34606	0.212706	1.62695	0.103749	0.303726	No	OK	443.79	391.239	496.341	490.408	372.8	310.508	397.321	447.668	644.035
yajC	preprotein translocase subunit YajC	CP160799:1467820-1468155	+	protein_coding	0.360821	0.222109	1.62452	0.104265	0.304939	No	OK	5077.42	4445.38	5709.46	5524.67	3918.18	3893.29	7494.23	5720.88	3913.26
tyrS	tyrosine--tRNA ligase	CP160799:3015665-3016870	-	protein_coding	-0.324572	0.200198	-1.62125	0.104963	0.306681	No	OK	858.025	953.643	762.408	1194.04	810.435	856.455	930.809	789.469	566.947
ABXK18_08475	cytochrome b	CP160799:1904528-1905058	+	protein_coding	0.399082	0.246235	1.62074	0.105074	0.306706	No	OK	73.7635	63.9083	83.6187	66.2107	57.2707	68.2434	81.2933	66.5453	103.018
pilV	type IV pilus modification protein PilV	CP160799:2952106-2952645	+	protein_coding	0.33336	0.205866	1.61931	0.105381	0.307051	No	OK	96.9205	85.6532	108.188	78.5551	89.6881	88.7165	105.681	117.967	100.915
ABXK18_02245	uroporphyrinogen-III C-methyltransferase	CP160799:500335-501459	-	protein_coding	-0.202838	0.125341	-1.61828	0.105602	0.307051	No	OK	3097.14	3314.2	2880.08	3227.49	3310.9	3404.21	3229.38	2707.18	2703.68
ABXK18_02015	NADH-quinone oxidoreductase subunit D	CP160799:449016-450284	+	protein_coding	0.230154	0.142239	1.61808	0.105645	0.307051	No	OK	1255.85	1155.32	1356.38	1108.75	1266.44	1090.76	1503.93	1416.61	1148.61
ABXK18_01215	hypothetical protein	CP160799:263678-263872	+	protein_coding	0.548418	0.338961	1.61794	0.105676	0.307051	No	OK	31.7197	25.646	37.7934	25.811	22.6922	28.4348	33.5335	50.4131	29.4336
ABXK18_01150	Lpg1974 family pore-forming outer membrane protein	CP160799:249720-250829	+	protein_coding	-0.217035	0.134154	-1.6178	0.105706	0.307051	No	OK	50583.7	54381.2	46786.2	57870.4	53399	51874.1	53022.6	42449.8	44886.2
ABXK18_00680	hypothetical protein	CP160799:142832-143188	-	protein_coding	-0.487751	0.302007	-1.61503	0.106304	0.308487	No	OK	40.3724	47.0004	33.7445	44.8886	54.029	42.0834	27.4365	44.3635	29.4336
ABXK18_10045	MFS transporter	CP160799:2244041-2245339	+	protein_coding	-0.186648	0.11562	-1.61433	0.106456	0.30863	No	OK	2401.64	2556.53	2246.75	2535.09	2676.6	2457.9	2399.17	2172.8	2168.27
legD1	Dot/Icm type IV secretion system effector LegD1	CP160799:541632-542489	+	protein_coding	0.250779	0.155581	1.61189	0.106987	0.309868	No	OK	766.138	699.663	832.613	701.385	675.362	722.243	999.908	683.602	814.329
ABXK18_09185	acyltransferase	CP160799:2054730-2055119	+	protein_coding	0.218689	0.135848	1.60981	0.10744	0.310703	No	OK	688.921	636.54	741.301	704.752	577.03	627.84	760.093	785.436	678.374
ABXK18_11850	hypothetical protein	CP160799:2649696-2650130	-	protein_coding	-0.372582	0.231474	-1.60961	0.107483	0.310703	No	OK	104.241	117.163	91.3195	115.588	121.025	114.876	99.5844	109.901	64.4736
oadA	sodium-extruding oxaloacetate decarboxylase subunit alpha	CP160799:3111454-3113244	-	protein_coding	-0.243855	0.151636	-1.60816	0.1078	0.311318	No	OK	1499.89	1626.9	1372.87	1394.91	1736.49	1749.31	1279.35	1235.12	1604.13
ABXK18_14450	beta-ketoacyl-[acyl-carrier-protein] synthase family protein	CP160799:3218732-3220024	-	protein_coding	0.308338	0.191859	1.60711	0.108031	0.311684	No	OK	2347.4	2096.97	2597.82	2349.92	2013.12	1927.88	3112.52	2864.47	1816.47
ABXK18_08730	carbon storage regulator	CP160799:1961104-1961301	-	protein_coding	-0.290339	0.181203	-1.60229	0.109092	0.314222	No	OK	248.585	273.283	223.887	281.676	299.321	238.852	195.104	271.222	205.334
ABXK18_13135	DNA internalization-related competence protein ComEC/Rec2	CP160799:2958279-2960486	+	protein_coding	-0.252156	0.157444	-1.60156	0.109254	0.314222	No	OK	242.028	262.941	221.114	267.087	244.211	277.523	241.848	214.76	206.736
phbB	acetoacetyl-CoA reductase	CP160799:2487119-2487862	+	protein_coding	0.250679	0.156544	1.60133	0.109304	0.314222	No	OK	1346.6	1230.45	1462.74	1098.65	1308.58	1284.11	1249.89	1370.23	1768.12
phbB	acetoacetyl-CoA reductase	CP160799:1324985-1325725	+	protein_coding	0.250679	0.156544	1.60133	0.109304	0.314222	No	OK	1346.6	1230.45	1462.74	1098.65	1308.58	1284.11	1249.89	1370.23	1768.12
phbB	acetoacetyl-CoA reductase	CP160799:3022238-3022984	-	protein_coding	0.250679	0.156544	1.60133	0.109304	0.314222	No	OK	1346.6	1230.45	1462.74	1098.65	1308.58	1284.11	1249.89	1370.23	1768.12
phbB	acetoacetyl-CoA reductase	CP160799:3023162-3023902	-	protein_coding	0.250679	0.156544	1.60133	0.109304	0.314222	No	OK	1346.6	1230.45	1462.74	1098.65	1308.58	1284.11	1249.89	1370.23	1768.12
rpmF	50S ribosomal protein L32	CP160799:2184772-2184963	-	protein_coding	-0.316863	0.19789	-1.60121	0.109331	0.314222	No	OK	8843.49	9810.36	7876.62	9425.49	8047.08	11958.5	9827.35	7678.92	6123.59
ABXK18_12610	outer membrane beta-barrel protein	CP160799:2808319-2808957	+	protein_coding	-0.24621	0.153896	-1.59984	0.109633	0.314787	No	OK	12454.1	13513.9	11394.2	14846.9	12480.7	13214.2	13596.3	10114.9	10471.3
ABXK18_08200	Y-family DNA polymerase	CP160799:1832394-1833650	+	protein_coding	0.38952	0.243604	1.59899	0.109823	0.314806	No	OK	82.9823	71.6694	94.2952	56.1108	71.3183	87.5791	93.4874	110.909	78.4895
ABXK18_09210	SDR family NAD(P)-dependent oxidoreductase	CP160799:2062317-2063018	+	protein_coding	-0.234731	0.146884	-1.59807	0.110027	0.314806	No	OK	311.482	336.882	286.082	332.176	313.368	365.102	268.268	298.446	291.533
ABXK18_06255	hypothetical protein	CP160799:1402516-1403109	-	protein_coding	0.276693	0.173164	1.59787	0.110072	0.314806	No	OK	198.007	179.395	216.619	179.555	188.021	170.609	192.056	209.718	248.083
ABXK18_09475	2OG-Fe(II) oxygenase family protein	CP160799:2122227-2123207	-	protein_coding	-0.190115	0.118995	-1.59767	0.110116	0.314806	No	OK	1076.53	1147.68	1005.38	1178.33	1186.48	1078.25	995.844	948.774	1071.52
ABXK18_03965	DUF1328 domain-containing protein	CP160799:877584-877775	+	protein_coding	-0.732144	0.458442	-1.59703	0.110259	0.314806	No	OK	13.8807	17.3834	10.3779	16.8332	20.531	14.7861	8.12933	11.0909	11.9136
ABXK18_10740	hypothetical protein	CP160799:2402985-2403767	-	protein_coding	0.291212	0.182352	1.59697	0.110272	0.314806	No	OK	2153.08	1936.4	2369.76	1563.25	2270.3	1975.65	1934.78	2892.7	2281.8
ABXK18_02415	cytochrome c1	CP160799:531987-532727	+	protein_coding	0.250019	0.156642	1.59612	0.110462	0.314968	No	OK	503.92	460.524	547.316	436.542	521.92	423.109	461.34	589.833	590.774
lem10	Dot/Icm T4SS effector Lem10	CP160799:2067654-2069462	-	protein_coding	-0.271638	0.170223	-1.59577	0.110539	0.314968	No	OK	171.303	187.598	155.009	180.677	195.585	186.532	142.263	155.272	167.491
ABXK18_03305	hypothetical protein	CP160799:731334-731759	+	protein_coding	-0.332794	0.208711	-1.59452	0.110819	0.315263	No	OK	127.407	142.196	112.618	147.01	112.38	167.196	119.908	98.8097	119.136
ABXK18_04060	hypothetical protein	CP160799:897626-898690	-	protein_coding	-0.379542	0.238052	-1.59437	0.110854	0.315263	No	OK	79.9391	90.3417	69.5364	72.944	83.2046	114.876	73.164	69.5701	65.8752
pilQ	type IV pilus secretin PilQ	CP160799:2598307-2600403	-	protein_coding	0.239391	0.150348	1.59224	0.11133	0.316317	No	OK	2943.7	2700.52	3186.87	2574.36	2973.76	2553.44	2817.83	2961.27	3781.51
ABXK18_06310	site-specific integrase	CP160799:1410533-1411693	+	protein_coding	-0.290018	0.182283	-1.59103	0.111603	0.316792	No	OK	1837.48	2020.88	1654.08	2077.22	2249.77	1735.66	1958.15	1782.61	1221.49
lnt	apolipoprotein N-acyltransferase	CP160799:2228667-2230202	+	protein_coding	0.195067	0.122708	1.58968	0.111907	0.317241	No	OK	1803.97	1682.14	1925.79	1665.37	1846.71	1534.34	1841.29	1998.37	1937.71
ABXK18_10610	sigma-54 dependent transcriptional regulator	CP160799:2368999-2370327	-	protein_coding	0.269385	0.169537	1.58895	0.112073	0.317241	No	OK	742.219	673.74	810.698	648.641	632.139	740.441	741.802	675.535	1014.76
ABXK18_11185	transporter substrate-binding domain-containing protein	CP160799:2502576-2502905	+	protein_coding	0.946866	0.59592	1.58891	0.11208	0.317241	No	OK	10.9788	7.4411	14.5165	14.5888	4.32232	3.41217	20.3233	14.1157	9.11039
iolC	5-dehydro-2-deoxygluconokinase	CP160799:1898829-1900715	+	protein_coding	0.311901	0.196783	1.585	0.112967	0.319451	No	OK	624.035	556.83	691.239	758.618	481.939	429.934	743.834	647.304	682.579
ABXK18_13815	cupin	CP160799:3091916-3092485	-	protein_coding	0.520474	0.328627	1.58379	0.113242	0.319617	No	OK	30.7266	25.1646	36.2885	19.0777	30.2562	26.16	39.6305	36.2974	32.9376
ABXK18_11050	type II toxin-antitoxin system RelE/ParE family toxin	CP160799:2474877-2475158	-	protein_coding	0.243689	0.153917	1.58325	0.113364	0.319617	No	OK	595.103	545.366	644.84	513.975	571.627	550.497	528.407	667.469	738.643
pcsA	phosphatidylcholine synthase	CP160799:1967785-1968552	-	protein_coding	-0.229656	0.145071	-1.58306	0.113409	0.319617	No	OK	1151.52	1242.41	1060.63	1341.05	1125.96	1260.23	1150.3	1144.38	887.212
ABXK18_11940	DUF4156 domain-containing protein	CP160799:2667796-2668200	-	protein_coding	-0.250003	0.157944	-1.58286	0.113454	0.319617	No	OK	289.027	313.64	264.414	336.665	297.159	307.095	296.721	263.156	233.366
ABXK18_09675	hypothetical protein	CP160799:2165973-2166569	-	protein_coding	0.219563	0.138881	1.58094	0.113891	0.320351	No	OK	1692.07	1563.85	1820.3	1489.18	1784.04	1418.33	1733.58	1709	2018.3
ABXK18_06915	toprim domain-containing protein	CP160799:1546179-1548926	-	protein_coding	-0.263422	0.166701	-1.58021	0.11406	0.320351	No	OK	367.563	400.781	334.346	320.954	456.005	425.384	337.367	355.916	309.753
ABXK18_05905	hypothetical protein	CP160799:1337727-1338224	+	protein_coding	0.728711	0.461239	1.5799	0.11413	0.320351	No	OK	321.701	242.251	401.151	185.166	320.932	220.654	227.621	371.04	604.79
glnD	[protein-PII] uridylyltransferase	CP160799:1813072-1815657	-	protein_coding	0.236642	0.149791	1.57981	0.114151	0.320351	No	OK	4388.81	4029.74	4747.88	4386.74	4347.17	3355.3	4230.3	5061.47	4951.85
ABXK18_01120	hypothetical protein	CP160799:243126-244169	+	protein_coding	-0.406429	0.257335	-1.57937	0.11425	0.320351	No	OK	6216.62	7087.18	5346.06	5749.11	8380.98	7131.44	3844.16	3971.54	8222.48
mutL	DNA mismatch repair endonuclease MutL	CP160799:537632-539362	+	protein_coding	0.252471	0.160036	1.57759	0.11466	0.321102	No	OK	917.925	838.075	997.776	834.929	963.877	715.419	836.305	1029.44	1127.59
lem21	Dot/Icm T4SS effector Lem21	CP160799:1067956-1070190	+	protein_coding	-0.349212	0.221459	-1.57687	0.114825	0.321102	No	OK	2337.82	2619.81	2055.83	1806.77	2757.64	3295.02	1989.65	1596.08	2581.75
gatC	Asp-tRNA(Asn)/Glu-tRNA(Gln) amidotransferase subunit GatC	CP160799:1795628-1795924	-	protein_coding	-0.284789	0.180612	-1.57679	0.114843	0.321102	No	OK	967.05	1062.46	871.638	861.862	1328.03	997.491	724.527	897.353	993.033
rvfA	Dot/Icm T4SS effector RvfA	CP160799:1726786-1728066	-	protein_coding	-0.253469	0.160803	-1.57627	0.114964	0.321102	No	OK	1179.92	1283.97	1075.87	1168.23	1395.03	1288.66	903.372	1003.22	1321.01
ABXK18_10800	hypothetical protein	CP160799:2417668-2417865	+	protein_coding	-0.234823	0.149159	-1.57432	0.115414	0.321102	No	OK	17758.6	19200.6	16316.7	20036	16508	21057.6	18561.3	14951.5	15437.2
ABXK18_15530	hypothetical protein	CP160799:3452041-3452745	+	protein_coding	0.317276	0.201548	1.5742	0.115442	0.321102	No	OK	655.9	583.719	728.08	659.863	465.73	625.565	932.841	704.775	546.624
lem20	Dot/Icm T4SS effector Lem20	CP160799:1113540-1115312	+	protein_coding	-0.225841	0.143472	-1.57411	0.115461	0.321102	No	OK	2673.65	2883.12	2464.17	2976.12	2965.11	2708.13	2351.41	2149.61	2891.5
ABXK18_00520	TraK family protein	CP160799:116250-116513	-	protein_coding	0.384467	0.244292	1.5738	0.115534	0.321102	No	OK	90.9837	79.2657	102.702	74.0662	65.9154	97.8156	89.4227	89.7353	128.947
ABXK18_04240	Rieske 2Fe-2S domain-containing protein	CP160799:941603-941863	+	protein_coding	-0.331578	0.210688	-1.57379	0.115537	0.321102	No	OK	213.012	237.487	188.536	244.643	188.021	279.798	226.605	144.181	194.822
ABXK18_07120	serine hydrolase domain-containing protein	CP160799:1597487-1598749	+	protein_coding	0.238662	0.151671	1.57355	0.115592	0.321102	No	OK	2801.93	2570.11	3033.75	2554.16	2740.35	2415.82	3226.33	3420.02	2454.9
ABXK18_12030	ABC transporter ATP-binding protein	CP160799:2683010-2683687	+	protein_coding	0.222988	0.141825	1.57227	0.115887	0.321571	No	OK	745.661	688.26	803.062	619.463	654.831	790.486	857.645	733.006	818.534
enhC	enhanced entry protein EnhC	CP160799:603129-606731	+	protein_coding	-0.267031	0.169879	-1.57189	0.115976	0.321571	No	OK	11857.6	12952.3	10762.9	10523	13124.7	15209.2	10073.3	9691.41	12524
ABXK18_09615	LapA family protein	CP160799:2151221-2151511	-	protein_coding	0.193605	0.123209	1.57135	0.116101	0.321617	No	OK	978.844	913.211	1044.48	946.028	974.683	818.921	1070.02	1014.31	1049.1
ABXK18_12995	Dam family site-specific DNA-(adenine-N6)-methyltransferase	CP160799:2908860-2909678	+	protein_coding	0.204806	0.130702	1.56697	0.117121	0.324041	No	OK	723.003	671.998	774.009	665.474	705.619	644.9	687.945	810.643	823.439
rapA	RNA polymerase-associated protein RapA	CP160799:1020216-1023092	-	protein_coding	0.204887	0.130779	1.56667	0.117192	0.324041	No	OK	8258.27	7672.43	8844.12	7367.35	7452.76	8197.17	9515.39	9195.35	7821.62
ABXK18_14975	GNAT family protein	CP160799:3321844-3322482	-	protein_coding	-0.345333	0.22053	-1.56593	0.117366	0.324221	No	OK	244.195	272.936	215.453	215.465	271.226	332.118	280.462	195.603	170.294
nth	endonuclease III	CP160799:327293-327928	+	protein_coding	0.273891	0.175016	1.56495	0.117595	0.324554	No	OK	1141.72	1033.21	1250.22	1206.38	940.104	953.133	1293.58	1487.19	969.907
ABXK18_14445	beta-ketoacyl synthase N-terminal-like domain-containing protein	CP160799:3217454-3218731	-	protein_coding	0.258523	0.165287	1.56408	0.117798	0.324814	No	OK	1130.4	1029.17	1231.62	1235.56	1011.42	840.532	1147.25	1418.62	1128.99
dnaJ	molecular chaperone DnaJ	CP160799:1444286-1445425	+	protein_coding	0.266669	0.170661	1.56256	0.118155	0.325243	No	OK	1391.88	1263.23	1520.52	1504.89	1150.82	1133.98	1826.05	1474.08	1261.44
ABXK18_12825	DNA starvation/stationary phase protection protein	CP160799:2865532-2865972	-	protein_coding	-0.269617	0.172555	-1.5625	0.118171	0.325243	No	OK	2372.62	2593.82	2151.42	2936.84	2197.9	2646.71	2520.09	1697.91	2236.25
ABXK18_12970	efflux RND transporter periplasmic adaptor subunit	CP160799:2898723-2899568	-	protein_coding	-0.22781	0.145852	-1.56192	0.118306	0.325315	No	OK	797.491	860.87	734.111	929.195	850.416	802.998	625.959	734.015	842.361
ABXK18_02340	helix-turn-helix transcriptional regulator	CP160799:519665-520150	-	protein_coding	0.225212	0.144328	1.56042	0.118661	0.32571	No	OK	294.619	271.7	317.537	279.432	282.031	253.638	308.915	320.627	323.069
ABXK18_00670	transporter substrate-binding domain-containing protein	CP160799:141094-141837	+	protein_coding	0.332731	0.213236	1.56039	0.118668	0.32571	No	OK	262.988	232.998	292.979	172.821	267.984	258.188	222.541	318.611	337.785
serS	serine--tRNA ligase	CP160799:3066337-3067617	-	protein_coding	0.282426	0.18118	1.55881	0.119041	0.32582	No	OK	1878.81	1695.03	2062.59	1991.93	1524.7	1568.46	2446.93	2180.87	1559.98
ABXK18_11805	NAD(P)/FAD-dependent oxidoreductase	CP160799:2637748-2639097	-	protein_coding	-0.342703	0.219857	-1.55876	0.119054	0.32582	No	OK	388	434.519	341.482	372.576	486.261	444.72	262.171	284.33	477.945
ABXK18_12590	transposase	CP160799:2803382-2803867	-	protein_coding	-0.351052	0.22524	-1.55857	0.119098	0.32582	No	OK	102.696	115.472	89.9196	112.222	110.219	123.976	66.0508	95.7849	107.923
ABXK18_15320	MFS transporter	CP160799:3411225-3412373	-	protein_coding	0.276214	0.177245	1.55838	0.119144	0.32582	No	OK	173.607	157.05	190.164	161.599	169.651	139.899	206.282	169.388	194.822
ABXK18_01015	L-threonylcarbamoyladenylate synthase	CP160799:221345-222313	-	protein_coding	0.287503	0.184614	1.55732	0.119395	0.326081	No	OK	4387.1	3951.9	4822.3	3288.09	4181.84	4385.78	3899.03	4480.72	6087.14
rpsD	30S ribosomal protein S4	CP160799:3225737-3226357	-	protein_coding	0.311137	0.199824	1.55705	0.119458	0.326081	No	OK	7390.68	6596.38	8184.97	8070.98	5977.77	5740.41	8740.05	9826.52	5988.33
ABXK18_01270	ABC transporter permease	CP160799:275091-276284	+	protein_coding	0.201526	0.129589	1.55512	0.119918	0.32704	No	OK	797.559	742.142	852.975	719.34	821.241	685.846	827.16	820.725	911.039
carA	glutamine-hydrolyzing carbamoyl-phosphate synthase small subunit	CP160799:1445520-1446632	+	protein_coding	0.249434	0.161159	1.54775	0.121682	0.331547	No	OK	1304.12	1191.16	1417.07	1297.28	1227.54	1048.67	1403.33	1690.86	1157.02
ABXK18_01405	LysE/ArgO family amino acid transporter	CP160799:302499-303104	-	protein_coding	0.233675	0.151197	1.5455	0.122225	0.332651	No	OK	292.19	268.474	315.905	259.232	298.24	247.951	303.834	332.726	311.155
trmB	tRNA (guanosine(46)-N7)-methyltransferase TrmB	CP160799:3099105-3099782	-	protein_coding	0.374826	0.242582	1.54515	0.12231	0.332651	No	OK	293.803	255.477	332.129	311.976	204.23	250.226	401.386	386.164	208.838
ABXK18_13030	endonuclease domain-containing protein	CP160799:2915795-2916145	-	protein_coding	-0.370317	0.239807	-1.54423	0.122532	0.332954	No	OK	106.038	119.232	92.8442	106.611	135.072	116.014	124.989	80.6609	72.8831
ABXK18_06855	hypothetical protein	CP160799:1531117-1531755	+	protein_coding	0.649984	0.421223	1.54309	0.12281	0.333404	No	OK	18.5366	14.4741	22.599	14.5888	14.0475	14.7861	28.4527	14.1157	25.2288
ABXK18_07940	hypothetical protein	CP160799:1774937-1775485	+	protein_coding	0.292537	0.189647	1.54253	0.122944	0.333466	No	OK	171.657	154.26	189.055	153.744	136.153	172.883	165.635	222.826	178.704
ABXK18_07955	lpg1751 family Dot/Icm T4SS effector	CP160799:1777807-1779120	+	protein_coding	-0.300759	0.195254	-1.54035	0.123474	0.334502	No	OK	12984	14333.1	11634.8	12609.2	13126.9	17263.3	10287.7	9573.45	15043.4
ABXK18_12310	DUF1574 family protein	CP160799:2741271-2742437	-	protein_coding	0.304034	0.197419	1.54004	0.12355	0.334502	No	OK	646.853	578.666	715.04	645.274	454.924	635.801	916.583	657.387	571.152
ileS	isoleucine--tRNA ligase	CP160799:2590233-2593028	-	protein_coding	-0.180489	0.11724	-1.53949	0.123685	0.334566	No	OK	6092.04	6472.23	5711.85	6734.42	6526.7	6155.56	5981.16	5822.71	5331.68
ABXK18_11795	FAD-binding protein	CP160799:2635452-2636822	-	protein_coding	0.345567	0.224919	1.53641	0.124439	0.336006	No	OK	249.033	219.643	278.423	221.077	260.42	177.433	195.104	288.363	351.801
ABXK18_02510	dienelactone hydrolase family protein	CP160799:554484-555200	+	protein_coding	0.270851	0.17629	1.53639	0.124442	0.336006	No	OK	194.61	176.168	213.052	176.188	199.907	152.41	208.314	233.917	196.925
ABXK18_15370	peptide chain release factor-like protein	CP160799:3420863-3421273	+	protein_coding	0.272225	0.177414	1.5344	0.124931	0.33702	No	OK	1470.39	1332.74	1608.04	1279.33	1288.05	1430.84	1351.5	1370.23	2102.4
ABXK18_03130	nucleotidyl transferase AbiEii/AbiGii toxin family protein	CP160799:695899-696750	+	protein_coding	-0.45119	0.294366	-1.53275	0.125337	0.337725	No	OK	47.8497	55.1363	40.5631	48.2553	43.2232	73.9304	42.679	45.3718	33.6384
ABXK18_04770	hypothetical protein	CP160799:1048495-1049055	-	protein_coding	-0.454074	0.296311	-1.53242	0.125418	0.337725	No	OK	219.889	254.811	184.967	207.61	247.453	309.37	112.795	142.165	299.942
gpmI	2,3-bisphosphoglycerate-independent phosphoglycerate mutase	CP160799:3078520-3080064	+	protein_coding	0.227036	0.148386	1.53003	0.126008	0.338331	No	OK	4481.33	4130.04	4832.62	3932.24	4235.87	4221.99	4398.99	4303.26	5795.61
kdsC	3-deoxy-manno-octulosonate-8-phosphatase KdsC	CP160799:2690816-2691343	+	protein_coding	0.302047	0.19742	1.52998	0.126023	0.338331	No	OK	2714.42	2431.4	2997.44	2009.89	3115.31	2169	2311.78	3361.55	3318.99
ABXK18_10900	hypothetical protein	CP160799:2441946-2443583	+	protein_coding	-0.240689	0.157342	-1.52972	0.126087	0.338331	No	OK	1614.86	1749.64	1480.09	1413.99	1932.08	1902.85	1329.15	1441.81	1669.3
ABXK18_04820	bacteriophage holin	CP160799:1057943-1058233	-	protein_coding	0.395331	0.25844	1.52968	0.126096	0.338331	No	OK	62.3452	54.1066	70.5838	53.8664	57.2707	51.1826	56.9053	66.5453	88.3007
ABXK18_05975	avidin/streptavidin family protein	CP160799:1353199-1353612	-	protein_coding	0.276767	0.18113	1.528	0.126513	0.339146	No	OK	255.607	231.625	279.59	233.421	244.211	217.242	249.977	243.999	344.793
ABXK18_05750	alpha/beta fold hydrolase	CP160799:1309063-1310853	+	protein_coding	0.264453	0.173203	1.52684	0.1268	0.33961	No	OK	283.076	257.665	308.488	239.032	271.226	262.737	273.349	279.289	372.825
recN	DNA repair protein RecN	CP160799:399001-400668	-	protein_coding	0.224706	0.147235	1.52617	0.126966	0.339752	No	OK	6218.91	5735.85	6701.97	5394.49	5103.58	6709.47	6912.98	6063.69	7129.23
hmgA	homogentisate 1,2-dioxygenase	CP160799:2298058-2299308	+	protein_coding	-0.228321	0.149715	-1.52504	0.127249	0.340203	No	OK	2497.95	2695.22	2300.69	2898.68	2305.96	2881.01	2609.52	2020.56	2271.99
ABXK18_00950	F0F1 ATP synthase subunit B	CP160799:204246-204716	+	protein_coding	0.270091	0.177284	1.52349	0.127636	0.340932	No	OK	22805.5	20676.5	24934.6	21129.1	19452.6	21447.8	29216.8	27301.7	18285.3
gltA	citrate synthase	CP160799:2160229-2161500	+	protein_coding	0.25562	0.168043	1.52116	0.12822	0.341992	No	OK	26970.4	24586.9	29353.9	25286.9	21060.5	27413.4	34507	29648.9	23905.7
ABXK18_12865	alpha/beta fold hydrolase	CP160799:2874195-2875406	-	protein_coding	-0.207864	0.136663	-1.52099	0.128261	0.341992	No	OK	1894.65	2031.39	1757.9	2242.19	2018.52	1833.47	1671.59	1629.35	1972.75
ABXK18_07980	IscS subfamily cysteine desulfurase	CP160799:1784589-1785758	+	protein_coding	0.214527	0.141271	1.51855	0.128876	0.343326	No	OK	807.665	747.539	867.79	867.473	713.183	661.961	923.696	859.039	820.636
ABXK18_04915	alpha/beta hydrolase	CP160799:1080292-1081500	-	protein_coding	-0.259938	0.171473	-1.51591	0.129541	0.344789	No	OK	3679.41	4010.41	3348.41	3834.61	3536.74	4659.89	3577.92	2641.65	3825.66
ABXK18_09380	EAL domain-containing protein	CP160799:2100252-2101850	+	protein_coding	-0.254201	0.167844	-1.51451	0.129898	0.345189	No	OK	374.978	408.522	341.435	378.187	410.62	436.758	287.575	324.66	412.07
ABXK18_07180	hypothetical protein	CP160799:1610637-1611587	-	protein_coding	-0.30041	0.19838	-1.51432	0.129946	0.345189	No	OK	107.333	118.472	96.1941	127.933	108.058	119.426	89.4227	103.851	95.3087
rlmKL	bifunctional 23S rRNA (guanine(2069)-N(7))-methyltransferase RlmK/23S rRNA (guanine(2445)-N(2))-methyltransferase RlmL	CP160799:155935-158058	-	protein_coding	0.248136	0.1639	1.51395	0.130038	0.345189	No	OK	16830.7	15387.4	18274.1	13666.3	17058	15437.8	15919.3	16664.6	22238.5
ABXK18_11045	HigA family addiction module antitoxin	CP160799:2474547-2474867	-	protein_coding	-0.38613	0.255406	-1.51183	0.130577	0.346312	No	OK	97.9604	110.825	85.0958	104.366	96.1716	131.937	117.875	64.5288	72.8831
ABXK18_15855	type IV secretion system protein	CP160799:3514463-3515179	+	protein_coding	-0.352295	0.233168	-1.5109	0.130813	0.346631	No	OK	73.5733	82.5516	64.595	85.2884	70.2377	92.1286	72.1478	56.4627	65.1744
ABXK18_04950	phosphopantetheine-binding protein	CP160799:1093444-1093671	+	protein_coding	-0.219971	0.146015	-1.50649	0.131941	0.349309	No	OK	570.268	613.159	527.376	613.852	571.627	654	589.377	541.437	451.315
ABXK18_11315	conjugal transfer protein TraG N-terminal domain-containing protein	CP160799:2520039-2521592	+	protein_coding	0.340646	0.22638	1.50475	0.132387	0.350182	No	OK	115.649	102.431	128.868	90.8995	102.655	113.739	102.633	119.983	163.987
ABXK18_11300	conjugative transfer ATPase	CP160799:2514942-2517692	+	protein_coding	-0.276186	0.183649	-1.50389	0.132611	0.350463	No	OK	214.55	235.299	193.801	276.065	218.277	211.555	202.217	163.338	215.846
ABXK18_04630	Smr/MutS family protein	CP160799:1017925-1018698	+	protein_coding	0.332726	0.221424	1.50266	0.132927	0.3509	No	OK	3815.55	3378.05	4253.04	2881.85	3585.36	3666.95	3176.54	3508.75	6073.83
blaOXA	class D beta-lactamase	CP160799:1931479-1932279	+	protein_coding	-0.23472	0.15629	-1.50182	0.133143	0.3509	No	OK	338.634	365.762	311.506	322.076	377.122	398.087	339.4	317.602	277.517
ABXK18_11090	helix-turn-helix transcriptional regulator	CP160799:2481812-2482303	+	protein_coding	0.283868	0.189054	1.50152	0.133222	0.3509	No	OK	586.359	529.241	643.476	457.864	575.949	553.909	469.469	679.568	781.391
mavE	Dot/Icm T4SS effector MavE	CP160799:973845-974360	-	protein_coding	-0.212914	0.141808	-1.50142	0.133246	0.3509	No	OK	3295.21	3537.67	3052.74	3767.28	3249.3	3596.43	3547.44	2776.75	2834.03
ABXK18_07645	outer membrane protein transport protein	CP160799:1708070-1709512	+	protein_coding	-0.222734	0.14847	-1.50019	0.133564	0.351429	No	OK	24304.7	26176.9	22432.4	28965.5	24274.1	25291	26238.4	20140	20918.9
ABXK18_02725	DUF1566 domain-containing protein	CP160799:596895-598169	-	protein_coding	0.204147	0.13644	1.49624	0.134591	0.353818	No	OK	3649.97	3391.76	3908.18	3734.73	3211.48	3229.05	4311.6	3952.39	3460.55
ABXK18_06185	DNA adenine methylase	CP160799:1390289-1391701	+	protein_coding	0.162423	0.108601	1.49559	0.134762	0.353957	No	OK	3122.91	2947.17	3298.65	2859.41	2953.22	3028.87	3378.75	3297.02	3220.17
ABXK18_10755	carboxypeptidase M32	CP160799:2406331-2407812	-	protein_coding	-0.211696	0.14189	-1.49197	0.135706	0.356123	No	OK	1186.28	1273.36	1099.2	1208.63	1211.33	1400.13	1217.37	931.634	1148.61
ABXK18_00650	hypothetical protein	CP160799:137164-137460	-	protein_coding	0.17867	0.119862	1.49063	0.136058	0.356735	No	OK	781.714	733.437	829.991	711.485	714.263	774.563	864.758	788.461	836.755
glk	glucokinase	CP160799:3161288-3162283	-	protein_coding	0.212041	0.142359	1.48948	0.136361	0.357215	No	OK	2991.63	2772.3	3210.96	3088.34	2834.36	2394.21	2870.67	3401.88	3360.33
rpmD	50S ribosomal protein L30	CP160799:3229125-3229310	-	protein_coding	0.388049	0.260616	1.48897	0.136496	0.357257	No	OK	485.627	420.387	550.866	597.019	369.558	294.584	621.894	670.494	360.211
ABXK18_07095	pilin	CP160799:1590638-1591048	+	protein_coding	-0.229091	0.15396	-1.48799	0.136752	0.357318	No	OK	875.95	945.704	806.196	937.05	940.104	959.958	891.178	633.188	894.22
ABXK18_15535	metallophosphoesterase	CP160799:3452761-3453567	+	protein_coding	0.349905	0.235156	1.48797	0.136759	0.357318	No	OK	106.792	93.5505	120.034	88.6551	90.7687	101.228	136.166	139.14	84.7967
ABXK18_08570	hydrolase	CP160799:1924340-1925323	-	protein_coding	0.173815	0.116958	1.48613	0.137244	0.358273	No	OK	2668.45	2508.24	2828.66	2410.52	2565.3	2548.89	2815.8	2640.64	3029.56
ABXK18_05280	YafY family protein	CP160799:1183910-1184596	+	protein_coding	-0.399096	0.268724	-1.48515	0.137503	0.358637	No	OK	51.2575	58.1823	44.3327	53.8664	62.6736	58.0069	37.5982	55.4544	39.9456
ABXK18_03810	M15 family metallopeptidase	CP160799:845048-845728	-	protein_coding	0.228187	0.15372	1.48444	0.137693	0.358818	No	OK	1287.48	1186.34	1388.62	1089.67	1296.7	1172.65	1147.25	1384.34	1634.26
ABXK18_10145	DUF3413 domain-containing protein	CP160799:2274378-2276291	-	protein_coding	0.213516	0.143903	1.48375	0.137876	0.358982	No	OK	832.085	771.06	893.11	721.585	814.757	776.838	758.06	904.411	1016.86
ABXK18_04755	lpg2271 family Dot/Icm T4SS effector	CP160799:1044303-1044950	-	protein_coding	-0.364812	0.24614	-1.48213	0.138305	0.359786	No	OK	974.91	1097	852.823	1260.25	834.208	1196.53	1117.78	941.717	498.969
ABXK18_08255	flagellar hook-length control protein FliK	CP160799:1849496-1850740	+	protein_coding	0.269206	0.181707	1.48154	0.138463	0.359884	No	OK	199.257	181	217.515	151.499	190.182	201.318	199.169	206.694	246.681
ABXK18_11670	site-2 protease family protein	CP160799:2612668-2613327	+	protein_coding	0.194198	0.131278	1.47929	0.139063	0.360836	No	OK	754.769	703.809	805.728	690.163	701.296	719.968	751.963	910.46	754.761
ABXK18_09180	hypothetical protein	CP160799:2053939-2054691	+	protein_coding	0.182639	0.123482	1.47907	0.13912	0.360836	No	OK	714.82	669.604	760.036	729.44	652.67	626.702	758.06	767.287	754.761
ABXK18_10330	patatin-like phospholipase family protein	CP160799:2312832-2314571	-	protein_coding	-0.323668	0.218871	-1.47881	0.139191	0.360836	No	OK	152.83	170.183	135.477	158.232	178.296	174.021	92.4712	156.281	157.68
ABXK18_07805	flagellar motor protein	CP160799:1742584-1743357	+	protein_coding	0.517585	0.350997	1.47461	0.140316	0.363437	No	OK	29.6136	24.4442	34.7829	19.0777	28.0951	26.16	23.3718	40.3305	40.6464
mdcA	malonate decarboxylase subunit alpha	CP160799:862776-864422	-	protein_coding	0.303695	0.206132	1.4733	0.14067	0.363704	No	OK	1247.21	1117	1377.42	1030.19	1093.55	1227.24	967.391	1282.51	1882.35
ABXK18_09145	VTT domain-containing protein	CP160799:2046440-2048476	-	protein_coding	0.292502	0.198596	1.47285	0.140791	0.363704	No	OK	2542.13	2285.48	2798.79	2478.97	2754.4	1623.06	2304.67	2871.53	3220.17
lerC	response regulator LerC	CP160799:78400-78852	-	protein_coding	-0.264057	0.179308	-1.47264	0.140847	0.363704	No	OK	11062.4	12071.2	10053.5	12297.2	11973.9	11942.6	11792.6	11102	7265.89
ABXK18_11515	carbon-nitrogen hydrolase family protein	CP160799:2573388-2574194	-	protein_coding	-0.184083	0.125054	-1.47203	0.141014	0.363704	No	OK	1215.83	1293.78	1137.89	1356.76	1306.42	1218.15	1040.55	1122.2	1250.93
hemA	glutamyl-tRNA reductase	CP160799:982207-983481	-	protein_coding	0.200897	0.136523	1.47153	0.141149	0.363704	No	OK	13265.8	12344.1	14187.6	11279.4	13002.6	12750.1	12627.9	14108.6	15826.2
ABXK18_10115	Gfo/Idh/MocA family oxidoreductase	CP160799:2262393-2263421	-	protein_coding	-0.207396	0.14094	-1.47152	0.14115	0.363704	No	OK	3616.86	3876.06	3357.66	4404.7	3549.7	3673.77	3719.17	3299.03	3054.79
ABXK18_13145	hypothetical protein	CP160799:2962021-2962398	-	protein_coding	-0.230034	0.156779	-1.46724	0.14231	0.366306	No	OK	751.394	810.675	692.114	797.895	741.278	892.852	815.982	683.602	576.758
ABXK18_09570	hypothetical protein	CP160799:2141863-2142261	+	protein_coding	-0.194842	0.132826	-1.4669	0.142405	0.366306	No	OK	1215.18	1296.5	1133.87	1277.08	1301.02	1311.41	1272.24	1152.44	976.915
ABXK18_14185	COX15/CtaA family protein	CP160799:3169658-3170665	-	protein_coding	0.267343	0.182413	1.46559	0.142759	0.366902	No	OK	290.542	263.373	317.712	314.22	250.695	225.203	325.173	360.958	267.005
ABXK18_10310	SLC13 family permease	CP160799:2308851-2310623	+	protein_coding	0.26487	0.180798	1.46501	0.142919	0.366997	No	OK	159.15	144.865	173.436	143.644	133.992	156.96	156.49	170.396	193.421
traD	type IV conjugative transfer system coupling protein TraD	CP160799:2522112-2524046	+	protein_coding	-0.237206	0.162141	-1.46296	0.143478	0.368116	No	OK	476.812	515.875	437.75	411.853	550.015	585.756	471.501	409.354	432.393
traD	type IV conjugative transfer system coupling protein TraD	CP160799:1354983-1356989	-	protein_coding	-0.237206	0.162141	-1.46296	0.143478	0.368116	No	OK	476.812	515.875	437.75	411.853	550.015	585.756	471.501	409.354	432.393
flgB	flagellar basal body rod protein FlgB	CP160799:2324970-2325362	-	protein_coding	-0.436529	0.298598	-1.46193	0.143761	0.368273	No	OK	115.061	132.84	97.2821	115.588	135.072	147.861	52.8407	89.7353	149.27
ABXK18_13895	class I fructose-bisphosphate aldolase	CP160799:3106002-3107012	+	protein_coding	-0.25197	0.172365	-1.46184	0.143785	0.368273	No	OK	13436.4	14606.3	12266.5	15536	12187.9	16095.2	14462.1	12366.3	9970.98
ABXK18_05210	type I polyketide synthase	CP160799:1163273-1170223	-	protein_coding	-0.204058	0.139692	-1.46077	0.144079	0.368658	No	OK	3043.62	3258.36	2828.88	2771.87	3542.14	3461.08	2685.73	3060.07	2740.83
ABXK18_15075	Fur family transcriptional regulator	CP160799:3351112-3351558	-	protein_coding	0.247293	0.169333	1.46039	0.144182	0.368658	No	OK	347.055	316.936	377.174	345.642	323.093	282.073	393.257	428.511	309.753
ansA	asparaginase	CP160799:336453-337463	-	protein_coding	0.171997	0.117867	1.45925	0.144497	0.369145	No	OK	3539.73	3329.27	3750.2	3325.13	3507.56	3155.12	3615.52	3623.69	4011.38
ABXK18_05155	SulP family inorganic anion transporter	CP160799:1140184-1141704	-	protein_coding	-0.201517	0.138166	-1.45851	0.144699	0.369347	No	OK	2438.39	2608.78	2268	2251.16	2796.54	2778.64	2137	2179.86	2487.14
ABXK18_13320	5-formyltetrahydrofolate cyclo-ligase	CP160799:2997161-2997742	+	protein_coding	0.238871	0.163839	1.45796	0.144852	0.369422	No	OK	2953.55	2710.05	3197.04	2292.69	2740.35	3097.11	3054.6	2760.62	3775.91
ABXK18_06835	Fic family protein	CP160799:1525105-1526685	-	protein_coding	-0.283065	0.19467	-1.45407	0.145926	0.371266	No	OK	9323.1	10234.2	8412.03	9102.29	10491.3	11108.9	9210.54	10145.1	5880.41
lspK	GspK family T2SS minor pseudopilin variant LspK	CP160799:2216921-2217889	+	protein_coding	0.277164	0.190677	1.45358	0.146063	0.371266	No	OK	1268.01	1146.86	1389.16	1056.01	1459.86	924.698	1147.25	1346.03	1674.21
mavB	Dot/Icm T4SS effector MavB	CP160799:1725405-1726601	+	protein_coding	-0.200996	0.138307	-1.45326	0.146151	0.371266	No	OK	1240.14	1325.79	1154.49	1231.07	1350.72	1395.58	1195.01	1284.53	983.923
lptC	LPS export ABC transporter periplasmic protein LptC	CP160799:2691340-2691909	+	protein_coding	0.233447	0.160641	1.45322	0.146163	0.371266	No	OK	14471.7	13303.7	15639.8	11078.5	15232.9	13599.8	13783.3	15335.7	17800.3
neuC	UDP-N-acetylglucosamine 2-epimerase	CP160799:2781745-2782878	-	protein_coding	0.200819	0.138201	1.4531	0.146196	0.371266	No	OK	3556.26	3309.33	3803.19	3585.48	3496.76	2845.75	3498.66	3852.57	4058.33
ABXK18_08040	anthranilate synthase component I	CP160799:1796198-1798345	+	protein_coding	-0.195877	0.134889	-1.45214	0.146463	0.371629	No	OK	826.866	882.831	770.9	965.106	929.299	754.09	784.481	762.246	765.974
ABXK18_01450	hypothetical protein	CP160799:311705-313294	+	protein_coding	-0.202762	0.139769	-1.45069	0.146866	0.372334	No	OK	465.782	498.427	433.137	513.975	437.635	543.673	432.887	444.643	421.881
ABXK18_01940	CDP-alcohol phosphatidyltransferase family protein	CP160799:432123-432683	-	protein_coding	0.250999	0.173082	1.45018	0.147009	0.372382	No	OK	1718.81	1570.05	1867.56	1433.07	1855.36	1421.74	1514.09	1832.01	2256.57
ABXK18_10600	alpha/beta hydrolase	CP160799:2367218-2368153	+	protein_coding	0.304358	0.210405	1.44653	0.148027	0.374339	No	OK	101.971	91.2796	112.663	75.1885	94.0104	104.64	119.908	103.851	114.23
murC	UDP-N-acetylmuramate--L-alanine ligase	CP160799:637403-638812	+	protein_coding	0.223566	0.154556	1.4465	0.148037	0.374339	No	OK	2731.88	2520.34	2943.43	2997.44	2394.56	2169	3002.77	3200.22	2627.3
ABXK18_01860	UvrD-helicase domain-containing protein	CP160799:408610-410607	+	protein_coding	0.229485	0.158696	1.44607	0.148158	0.374339	No	OK	685.649	630.715	740.583	681.185	655.912	555.047	847.483	765.271	608.995
ABXK18_14215	phosphatase	CP160799:3173183-3173626	+	protein_coding	-0.228611	0.158292	-1.44424	0.148672	0.375322	No	OK	434.526	468.735	400.317	502.753	404.137	499.314	461.34	363.983	375.629
coaE	dephospho-CoA kinase	CP160799:2102292-2102897	+	protein_coding	-0.222233	0.154218	-1.44103	0.149576	0.376654	No	OK	328.26	353.845	302.674	362.476	332.819	366.24	315.012	260.132	332.88
icmG	type IVB secretion system protein IcmG/DotF	CP160799:3128565-3129374	-	protein_coding	-0.217812	0.1512	-1.44055	0.149711	0.376654	No	OK	8757.58	9417.35	8097.81	10033.7	8271.84	9946.48	9380.24	7088.08	7825.13
ABXK18_10680	hypothetical protein	CP160799:2387552-2387797	+	protein_coding	-0.463086	0.321504	-1.44037	0.149762	0.376654	No	OK	82.6488	96.239	69.0585	68.4552	115.622	104.64	56.9053	42.347	107.923
ABXK18_10785	ABC transporter permease subunit	CP160799:2414399-2415166	+	protein_coding	0.23467	0.163051	1.43924	0.150082	0.376654	No	OK	1069.75	982.456	1157.04	1123.34	1001.7	822.333	1268.18	1251.25	951.686
ABXK18_05890	phage integrase N-terminal domain-containing protein	CP160799:1334958-1335857	-	protein_coding	-0.368224	0.255855	-1.43919	0.150097	0.376654	No	OK	356.024	400.814	311.234	314.22	585.674	302.546	319.076	386.164	228.461
ABXK18_03955	outer membrane beta-barrel protein	CP160799:875182-875910	-	protein_coding	0.329965	0.229286	1.4391	0.150123	0.376654	No	OK	282.468	249.952	314.985	292.898	199.907	257.05	327.206	403.305	214.445
ABXK18_15180	TspO/MBR family protein	CP160799:3376519-3376992	+	protein_coding	-0.394662	0.274339	-1.43859	0.150266	0.376654	No	OK	197.492	224.371	170.614	139.155	184.779	349.179	186.975	155.272	169.593
mesI	Dot/Icm T4SS metaeffector MesI	CP160799:780931-781818	-	protein_coding	-0.2061	0.143283	-1.43841	0.150317	0.376654	No	OK	2025.91	2170.95	1880.87	2054.78	2259.49	2198.58	1872.8	1591.04	2178.79
ABXK18_03255	DUF2306 domain-containing protein	CP160799:721632-722462	-	protein_coding	-0.232493	0.161638	-1.43835	0.150334	0.376654	No	OK	974.106	1053.12	895.097	970.717	1141.09	1047.54	779.4	796.527	1109.37
ABXK18_10350	flagellar basal body P-ring protein FlgI	CP160799:2318890-2319993	-	protein_coding	-0.305166	0.212282	-1.43755	0.150561	0.376672	No	OK	142.253	157.634	126.873	141.399	184.779	146.723	104.665	118.975	156.979
ABXK18_08535	hypothetical protein	CP160799:1917672-1917923	+	protein_coding	-0.733188	0.510066	-1.43744	0.150593	0.376672	No	OK	11.2697	14.0988	8.44054	17.9555	12.967	11.3739	10.1617	6.04957	9.11039
rmuC	DNA recombination protein RmuC	CP160799:2564462-2565724	+	protein_coding	0.171899	0.119647	1.43672	0.150798	0.376716	No	OK	5761.88	5419.19	6104.58	5153.22	5235.41	5868.93	5790.12	6270.38	6253.23
rmuC	DNA recombination protein RmuC	CP160799:2477383-2479275	+	protein_coding	0.171899	0.119647	1.43672	0.150798	0.376716	No	OK	5761.88	5419.19	6104.58	5153.22	5235.41	5868.93	5790.12	6270.38	6253.23
glmM	phosphoglucosamine mutase	CP160799:440877-442244	+	protein_coding	0.264046	0.183814	1.43649	0.150863	0.376716	No	OK	3064.98	2785.1	3344.86	3615.78	2509.11	2230.42	3737.46	3264.75	3032.36
ubiA	4-hydroxybenzoate octaprenyltransferase	CP160799:2142395-2143243	-	protein_coding	-0.234124	0.163548	-1.43153	0.152279	0.379811	No	OK	397.038	428.759	365.318	392.776	420.346	473.154	357.691	428.511	309.753
ABXK18_12485	aminotransferase class I/II-fold pyridoxal phosphate-dependent enzyme	CP160799:2779634-2781136	-	protein_coding	0.174968	0.122248	1.43126	0.152356	0.379811	No	OK	11492.4	10796.7	12188.1	10971.9	11165.6	10252.4	12296.6	11170.5	13097.2
ABXK18_14735	dihydrofolate reductase	CP160799:3261663-3262154	-	protein_coding	0.196516	0.137378	1.43048	0.15258	0.380052	No	OK	773.52	720.471	826.569	648.641	778.017	734.754	863.742	882.229	733.737
ABXK18_08015	adenylate/guanylate cyclase domain-containing protein	CP160799:1789077-1791323	-	protein_coding	-0.190743	0.133391	-1.42996	0.15273	0.380107	No	OK	1980.31	2111.4	1849.22	1896.54	2323.25	2114.41	1816.91	1701.95	2028.81
ABXK18_11340	phage integrase N-terminal domain-containing protein	CP160799:2526433-2527239	+	protein_coding	-0.32022	0.224085	-1.42901	0.153001	0.38033	No	OK	345.393	383.802	306.984	306.365	303.643	541.398	259.123	322.644	339.187
ABXK18_08330	lpg1670 family Dot/Icm T4SS effector	CP160799:1867933-1868823	-	protein_coding	-0.265311	0.185693	-1.42876	0.153074	0.38033	No	OK	383.265	418.708	347.822	343.398	487.342	425.384	275.381	370.032	398.054
der	ribosome biogenesis GTPase Der	CP160799:2014719-2016107	+	protein_coding	0.181742	0.127498	1.42546	0.154026	0.382378	No	OK	7803.02	7312.29	8293.75	6810.73	8156.22	6969.93	7899.68	8307.07	8674.5
ABXK18_11175	efflux RND transporter periplasmic adaptor subunit	CP160799:2499693-2500946	-	protein_coding	0.263566	0.184973	1.42489	0.154188	0.382463	No	OK	376.14	342.305	409.974	378.187	338.221	310.508	412.564	315.586	501.772
ABXK18_10615	ATP-binding protein	CP160799:2370324-2371910	-	protein_coding	0.299319	0.210213	1.42389	0.154479	0.382468	No	OK	194.147	174.532	213.761	194.143	158.845	170.609	163.603	203.669	274.013
prpB	methylisocitrate lyase	CP160799:128461-129354	+	protein_coding	-0.210211	0.147669	-1.42353	0.154582	0.382468	No	OK	1183.03	1268.52	1097.55	1390.43	1137.85	1277.29	1195.01	1181.68	915.945
ABXK18_03730	aspartyl/asparaginyl beta-hydroxylase domain-containing protein	CP160799:828698-829417	-	protein_coding	0.219563	0.154278	1.42316	0.154689	0.382468	No	OK	14352.1	13261.7	15442.5	13290.4	11933.9	14560.9	17872.3	15459.7	12995.6
ABXK18_05215	Hpt domain-containing protein	CP160799:1170526-1170975	-	protein_coding	-0.330581	0.232304	-1.42305	0.154721	0.382468	No	OK	79.4371	88.5798	70.2945	85.2884	72.3988	108.052	73.164	65.537	72.1824
icmV	type IVB secretion system protein IcmV	CP160799:550794-551249	+	protein_coding	-0.226736	0.1594	-1.42244	0.1549	0.382468	No	OK	1169.55	1261.08	1078.02	1247.9	1491.2	1044.12	971.456	1224.03	1038.58
ABXK18_14845	LysR family transcriptional regulator	CP160799:3288214-3289104	+	protein_coding	0.27414	0.192753	1.42224	0.154958	0.382468	No	OK	210.74	190.831	230.649	144.766	215.035	212.692	203.233	249.041	239.673
ABXK18_00735	Mpo1-like protein	CP160799:155323-155865	+	protein_coding	-0.282139	0.198683	-1.42005	0.155594	0.383693	No	OK	953.183	1046.85	859.516	993.161	995.214	1152.18	741.802	659.403	1177.34
ABXK18_00765	TolC family protein	CP160799:162779-164164	-	protein_coding	0.219853	0.154891	1.41941	0.15578	0.383693	No	OK	1186.53	1096.89	1276.17	1053.76	1174.59	1062.32	1108.64	1158.49	1561.38
iolG	inositol 2-dehydrogenase	CP160799:1897817-1898821	+	protein_coding	0.280331	0.197584	1.41879	0.155959	0.383693	No	OK	788.741	712.262	865.221	959.495	625.656	551.634	991.779	787.453	816.431
ABXK18_07735	SDR family NAD(P)-dependent oxidoreductase	CP160799:1730076-1730798	-	protein_coding	-0.218212	0.153804	-1.41876	0.155968	0.383693	No	OK	602.238	647.356	557.121	668.841	574.868	698.358	653.395	525.304	492.662
icmF	type IVB secretion system protein IcmF	CP160799:3119292-3122213	+	protein_coding	0.193576	0.136798	1.41505	0.157053	0.386044	No	OK	18984	17712.7	20255.2	17357.3	18959.9	16820.9	17844.9	20100.7	22820.1
pabB	aminodeoxychorismate synthase component I	CP160799:1999986-2001308	+	protein_coding	-0.179691	0.127045	-1.41439	0.157247	0.386205	No	OK	2090.76	2221.07	1960.45	2007.64	2180.61	2474.96	1902.26	1918.72	2060.35
ABXK18_09425	hypothetical protein	CP160799:2110964-2111773	-	protein_coding	-0.233598	0.165269	-1.41344	0.157526	0.386573	No	OK	214.768	231.949	197.588	224.443	228.002	243.402	182.91	224.842	185.011
ABXK18_01490	lpg2885 family Dot/Icm T4SS effector	CP160799:322169-322723	+	protein_coding	-0.338044	0.239544	-1.4112	0.158185	0.387872	No	OK	85.1899	94.7901	75.5898	95.3883	83.2046	105.777	79.261	90.7436	56.7648
ABXK18_05410	SDR family oxidoreductase	CP160799:1228252-1229016	-	protein_coding	-0.266388	0.188836	-1.41068	0.158338	0.387927	No	OK	198.47	217.156	179.785	184.043	238.808	228.615	161.571	163.338	214.445
ABXK18_03750	nuclear transport factor 2 family protein	CP160799:832824-833207	+	protein_coding	-0.355944	0.252429	-1.41008	0.158517	0.388049	No	OK	73.6137	82.4605	64.7668	105.488	70.2377	71.6556	64.0185	75.6196	54.6624
ABXK18_07920	flagellar assembly protein FliH	CP160799:1768560-1769198	+	protein_coding	0.239521	0.170215	1.40717	0.159378	0.389837	No	OK	189.682	174.042	205.322	155.988	196.666	169.471	199.169	201.652	215.145
ABXK18_01705	guanosine monophosphate reductase	CP160799:368031-369044	-	protein_coding	-0.213613	0.151902	-1.40625	0.159649	0.390179	No	OK	56696.4	60886.8	52506	56584.4	62076.1	63999.8	49466	45404	62648
ABXK18_04140	cation-transporting P-type ATPase	CP160799:917131-919885	-	protein_coding	-0.195734	0.139531	-1.40279	0.160679	0.392247	No	OK	535.518	572.005	499.032	517.341	608.366	590.306	447.113	522.28	527.702
corA	magnesium/cobalt transporter CorA	CP160799:330033-331097	-	protein_coding	-0.183455	0.130807	-1.40248	0.160771	0.392247	No	OK	1583.73	1684.26	1483.2	1816.87	1535.5	1700.4	1639.08	1350.06	1460.47
acnA	aconitate hydratase AcnA	CP160799:1845926-1848601	-	protein_coding	-0.174814	0.124681	-1.40209	0.160888	0.392247	No	OK	27508.4	29173	25843.8	29754.4	30313.5	27450.9	27933.4	23485.4	26112.5
truA	tRNA pseudouridine(38-40) synthase TruA	CP160799:2282164-2282952	-	protein_coding	-0.177962	0.127283	-1.39815	0.162067	0.394036	No	OK	675.461	716.657	634.265	741.785	733.714	674.473	676.767	642.263	583.766
ABXK18_00375	5 nucleotidase	CP160799:81045-82424	-	protein_coding	0.190302	0.136121	1.39803	0.162103	0.394036	No	OK	1221.52	1141.2	1301.84	1287.18	1074.1	1062.32	1399.26	1163.53	1342.73
ABXK18_00200	dodecin domain-containing protein	CP160799:40163-40339	+	protein_coding	-0.254598	0.18215	-1.39774	0.162192	0.394036	No	OK	1616.58	1759.52	1473.64	1572.22	1781.88	1924.46	1402.31	1129.25	1889.36
rpoS	RNA polymerase sigma factor RpoS	CP160799:2299407-2300432	-	protein_coding	-0.193727	0.138603	-1.39771	0.162201	0.394036	No	OK	1210.87	1292.42	1129.33	1413.99	1282.65	1180.61	1172.66	977.006	1238.31
ABXK18_10515	DJ-1/PfpI family protein	CP160799:2346326-2347051	-	protein_coding	-0.25423	0.181926	-1.39744	0.162281	0.394036	No	OK	143.189	155.863	130.515	151.499	153.442	162.647	114.827	142.165	134.554
ligA	NAD-dependent DNA ligase LigA	CP160799:2560141-2562162	-	protein_coding	-0.20527	0.146978	-1.3966	0.162533	0.394239	No	OK	338.895	362.712	315.078	397.264	358.753	332.118	332.287	318.611	294.336
ABXK18_04930	ABC transporter ATP-binding protein	CP160799:1086344-1088176	+	protein_coding	-0.573333	0.410613	-1.39629	0.162628	0.394239	No	OK	1861.87	2227.31	1496.44	1748.41	2454	2479.51	1008.04	1191.77	2289.51
ABXK18_00675	DUF2490 domain-containing protein	CP160799:142051-142773	+	protein_coding	0.228155	0.163481	1.39561	0.162831	0.394293	No	OK	1654.94	1524.8	1785.09	1391.55	1700.83	1482.02	1428.73	1794.71	2131.83
ABXK18_12750	L,D-transpeptidase	CP160799:2837776-2838387	-	protein_coding	0.192673	0.138095	1.39522	0.16295	0.394293	No	OK	710.735	663.059	758.412	701.385	687.249	600.542	853.58	713.849	707.808
ABXK18_15540	hypothetical protein	CP160799:3453584-3454315	-	protein_coding	0.329069	0.235909	1.3949	0.163047	0.394293	No	OK	193.426	171.222	215.63	167.21	138.314	208.142	291.64	190.561	164.688
argF	ornithine carbamoyltransferase	CP160799:3085538-3086653	-	protein_coding	-0.224317	0.1611	-1.3924	0.1638	0.395796	No	OK	331.201	357.132	305.27	335.543	325.255	410.598	323.141	268.198	324.47
argE	acetylornithine deacetylase	CP160799:2383063-2384217	-	protein_coding	0.208881	0.150133	1.39131	0.164132	0.396278	No	OK	1277.19	1184.46	1369.92	1346.66	1078.42	1128.29	1537.46	1414.59	1157.72
ABXK18_14125	helix-turn-helix transcriptional regulator	CP160799:3157303-3157539	+	protein_coding	0.500845	0.360348	1.38989	0.164562	0.396993	No	OK	38.5112	31.7224	45.2999	40.3998	39.9815	14.7861	54.873	47.3883	33.6384
ABXK18_06270	class I SAM-dependent methyltransferase	CP160799:1404171-1404953	-	protein_coding	0.245996	0.177113	1.38892	0.164857	0.397385	No	OK	292.128	267.391	316.865	222.199	326.335	253.638	288.591	318.611	343.392
yihA	ribosome biogenesis GTP-binding protein YihA/YsxC	CP160799:48272-48874	-	protein_coding	0.168886	0.121651	1.38828	0.165051	0.397387	No	OK	1617.7	1522.93	1712.47	1640.68	1505.25	1422.88	1846.38	1643.47	1647.58
ABXK18_13475	fatty acid desaturase	CP160799:3024608-3025795	-	protein_coding	0.165192	0.119065	1.3874	0.165319	0.397387	No	OK	4754.11	4482.35	5025.87	4464.17	4829.11	4153.75	4955.85	4893.09	5228.67
ABXK18_04515	PilT/PilU family type 4a pilus ATPase	CP160799:994433-995554	+	protein_coding	0.249929	0.180153	1.38731	0.165347	0.397387	No	OK	214.918	196.459	233.377	166.088	191.263	232.028	207.298	251.057	241.776
ABXK18_03295	MltA domain-containing protein	CP160799:728645-730018	-	protein_coding	-0.212786	0.153396	-1.38717	0.16539	0.397387	No	OK	1796.74	1929.1	1664.39	1856.14	1724.61	2206.54	1898.2	1409.55	1685.42
ABXK18_02945	acyltransferase family protein	CP160799:652659-654632	+	protein_coding	0.164221	0.118454	1.38636	0.165637	0.397457	No	OK	2490.99	2349.34	2632.65	2465.51	2445.35	2137.16	2693.86	2559.98	2644.12
ABXK18_14470	MFS transporter	CP160799:3222329-3223696	+	protein_coding	0.176917	0.127627	1.3862	0.165685	0.397457	No	OK	1986.9	1864.83	2108.97	1920.11	1805.65	1868.73	2066.88	2364.37	1895.66
ABXK18_12200	pseudouridine synthase	CP160799:2714587-2715189	+	protein_coding	-0.214168	0.154695	-1.38445	0.16622	0.398421	No	OK	219.372	235.526	203.219	230.054	238.808	237.715	214.411	197.619	197.625
ABXK18_01285	serine hydrolase domain-containing protein	CP160799:277413-278591	-	protein_coding	-0.22946	0.165833	-1.38368	0.166457	0.39867	No	OK	289.848	313.136	266.56	322.076	264.742	352.591	239.815	273.239	286.627
ABXK18_12400	phosphotransferase	CP160799:2761608-2762609	-	protein_coding	0.186489	0.134923	1.38219	0.166912	0.399235	No	OK	2884.74	2698.24	3071.24	3019.88	2448.59	2626.23	3213.12	3225.43	2775.17
ccmA	heme ABC exporter ATP-binding protein CcmA	CP160799:2675921-2676523	-	protein_coding	0.319655	0.231293	1.38204	0.16696	0.399235	No	OK	74.1894	65.9785	82.4003	69.5774	68.0765	60.2817	71.1317	94.7766	81.2927
ABXK18_15630	hypothetical protein	CP160799:3468675-3469202	+	protein_coding	-0.287712	0.208274	-1.38141	0.167152	0.399375	No	OK	156.752	172.71	140.793	186.288	156.684	175.158	103.649	151.239	167.491
ABXK18_12805	hypothetical protein	CP160799:2854897-2859180	-	protein_coding	-0.158034	0.114648	-1.37844	0.168068	0.401243	No	OK	2374.04	2503.77	2244.31	2437.45	2423.74	2650.12	2364.62	2200.03	2168.27
wipA	Dot/Icm T4SS effector WipA	CP160799:517404-518966	+	protein_coding	-0.196115	0.142619	-1.3751	0.169101	0.403208	No	OK	560.852	599.227	522.476	618.341	651.59	527.749	482.679	512.197	572.553
ABXK18_01615	tRNA-dihydrouridine synthase family protein	CP160799:349065-350051	-	protein_coding	0.266699	0.193998	1.37475	0.169209	0.403208	No	OK	15311.3	13900.6	16722.1	13391.4	16299.5	12010.8	13790.4	14577.4	21798.4
ABXK18_10945	hypothetical protein	CP160799:2455211-2455522	+	protein_coding	-0.582962	0.424136	-1.37447	0.169296	0.403208	No	OK	20.3899	24.4973	16.2824	15.711	25.9339	31.8469	9.1455	22.1818	17.52
ABXK18_05900	hypothetical protein	CP160799:1337356-1337538	+	protein_coding	0.273462	0.199108	1.37343	0.169617	0.403651	No	OK	127.437	115.648	139.227	111.099	122.106	113.739	141.247	115.95	160.483
ankI	Dot/Icm T4SS effector AnkI/LegAS4	CP160799:1816552-1818189	+	protein_coding	-0.270149	0.197102	-1.37061	0.170498	0.405424	No	OK	154.076	168.583	139.57	134.666	167.49	203.593	131.086	141.157	146.467
ABXK18_10130	hypothetical protein	CP160799:2267590-2269572	-	protein_coding	-0.196023	0.143126	-1.36959	0.170816	0.405858	No	OK	408.221	435.865	380.576	384.92	449.521	473.154	365.82	400.28	375.629
ABXK18_02480	heavy metal translocating P-type ATPase	CP160799:544266-546809	-	protein_coding	-0.257839	0.188704	-1.36637	0.171822	0.407924	No	OK	14458.3	15746.7	13169.9	11471.3	16137.4	19631.4	13009	14482.7	12018
lptG	LPS export ABC transporter permease LptG	CP160799:617341-618411	+	protein_coding	0.232345	0.170137	1.36563	0.172054	0.40815	No	OK	2801.25	2576.59	3025.9	2177.1	2770.61	2782.06	2438.8	3038.9	3600.01
ABXK18_07625	CsiV family protein	CP160799:1699984-1700538	-	protein_coding	0.169761	0.124371	1.36496	0.172266	0.408329	No	OK	1961.15	1845.49	2076.81	1702.4	1905.06	1929.01	2140.05	2201.04	1889.36
ankD	Dot/Icm T4SS effector AnkD/LegA15	CP160799:835739-837154	-	protein_coding	0.287144	0.210456	1.36439	0.172445	0.40843	No	OK	20432.5	18406.4	22458.6	16079.1	19489.3	19650.7	18177.2	17894.6	31304
ravY	Dot/Icm T4SS effector RavY	CP160799:2005921-2006667	+	protein_coding	-0.159317	0.116834	-1.36362	0.172688	0.408681	No	OK	1375.16	1450.83	1299.49	1497.04	1524.7	1330.75	1345.4	1282.51	1270.55
ABXK18_12380	ABC transporter permease	CP160799:2757337-2758188	-	protein_coding	0.151808	0.111438	1.36227	0.173113	0.409363	No	OK	2749.51	2605.17	2893.86	2481.22	2619.33	2714.95	2874.74	2822.12	2984.71
ABXK18_00420	hypothetical protein	CP160799:93266-95191	-	protein_coding	-0.294804	0.21649	-1.36174	0.173279	0.409432	No	OK	821.791	904.849	738.733	815.851	901.204	997.491	794.642	954.824	466.732
ABXK18_14990	fatty acid desaturase	CP160799:3324839-3325993	+	protein_coding	-0.181682	0.133488	-1.36104	0.173502	0.409635	No	OK	1851.88	1968.32	1735.45	2066	1790.52	2048.44	1938.85	1554.74	1712.75
ABXK18_12800	proline--tRNA ligase	CP160799:2852830-2854539	+	protein_coding	0.193077	0.142009	1.35961	0.173953	0.410376	No	OK	6596.27	6155.17	7037.38	6525.69	5655.75	6284.08	8068.36	6859.21	6184.56
amrS	AmmeMemoRadiSam system radical SAM enzyme	CP160799:2374121-2375197	-	protein_coding	0.295451	0.217382	1.35913	0.174105	0.41041	No	OK	102.561	92.3803	112.742	87.5328	92.9299	96.6782	90.4388	113.934	133.853
pdxJ	pyridoxine 5-phosphate synthase	CP160799:2578034-2578780	-	protein_coding	-0.18675	0.137829	-1.35494	0.175437	0.412597	No	OK	1302.97	1386.53	1219.41	1403.89	1410.16	1345.53	1375.89	1254.28	1028.07
ABXK18_10300	ABC transporter ATP-binding protein	CP160799:2305084-2306895	-	protein_coding	-0.15594	0.115091	-1.35493	0.17544	0.412597	No	OK	834.246	879.147	789.345	886.551	900.123	850.768	775.335	819.717	772.982
ABXK18_11270	hypothetical protein	CP160799:2511221-2511586	+	protein_coding	-0.265664	0.196075	-1.35491	0.175447	0.412597	No	OK	2421.92	2644.02	2199.83	2594.56	2168.72	3168.77	2856.45	1882.42	1860.62
miaB	tRNA (N6-isopentenyl adenosine(37)-C2)-methylthiotransferase MiaB	CP160799:2245376-2246719	+	protein_coding	0.171232	0.126537	1.35321	0.175987	0.413543	No	OK	7795.88	7333.44	8258.32	7762.37	7266.9	6971.07	9100.79	8052.99	7621.19
ABXK18_03390	lpg2527 family Dot/Icm T4SS effector	CP160799:747733-749406	+	protein_coding	-0.293836	0.21724	-1.35259	0.176187	0.413687	No	OK	897.388	988.903	805.872	694.652	1176.75	1095.31	617.829	770.312	1029.47
aroA	3-phosphoshikimate 1-carboxyvinyltransferase	CP160799:2154059-2155360	-	protein_coding	0.192435	0.142402	1.35135	0.176584	0.414293	No	OK	6762.22	6311.73	7212.7	6796.14	6907.07	5232	7250.35	7348.21	7039.53
ravF	Dot/Icm T4SS effector RavF	CP160799:3392160-3393413	+	protein_coding	0.300496	0.222584	1.35003	0.177005	0.414955	No	OK	213.621	191.853	235.388	149.255	198.827	227.478	183.926	218.793	303.446
ABXK18_13790	argininosuccinate synthase	CP160799:3087884-3089101	-	protein_coding	-0.295838	0.219295	-1.34904	0.177325	0.415379	No	OK	104.799	115.465	94.1335	88.6551	116.703	141.036	94.5035	96.7931	91.1039
surE	5/3-nucleotidase SurE	CP160799:2301280-2302038	-	protein_coding	0.168582	0.125337	1.34503	0.178616	0.418026	No	OK	1392.48	1310.76	1474.2	1389.3	1302.1	1240.89	1596.4	1500.29	1325.91
rlmD	23S rRNA (uracil(1939)-C(5))-methyltransferase RlmD	CP160799:2115646-2116980	-	protein_coding	0.147899	0.110014	1.34436	0.178832	0.418026	No	OK	2121.98	2013.47	2230.48	1995.3	1936.4	2108.72	2201.02	2212.13	2278.3
ABXK18_14385	GMC family oxidoreductase N-terminal domain-containing protein	CP160799:3208686-3208829	-	protein_coding	0.316531	0.235474	1.34423	0.178874	0.418026	No	OK	80.4365	71.5884	89.2845	74.0662	71.3183	69.3808	72.1478	110.909	84.7967
ABXK18_09795	hypothetical protein	CP160799:2187681-2188832	-	protein_coding	-0.234863	0.174813	-1.34351	0.179107	0.418243	No	OK	199.824	216.367	183.281	190.777	217.197	241.127	178.845	166.363	204.633
ABXK18_06285	alpha/beta hydrolase	CP160799:1406177-1406863	-	protein_coding	0.180412	0.134512	1.34123	0.179844	0.419526	No	OK	660.83	619.943	701.717	627.319	635.381	597.13	709.284	620.081	775.785
wbuZ	glycosyl amidation-associated protein WbuZ	CP160799:2785246-2786007	-	protein_coding	-0.20017	0.149311	-1.34062	0.180043	0.419526	No	OK	675.236	721.43	629.042	772.084	734.794	657.412	713.349	643.271	530.505
infC	translation initiation factor IF-3	CP160799:523224-523760	+	protein_coding	0.231861	0.172968	1.34048	0.180088	0.419526	No	OK	10298.5	9472.28	11124.7	10855.2	8236.18	9325.46	12662.5	11967.1	8744.58
rpsM	30S ribosomal protein S13	CP160799:3226796-3227152	-	protein_coding	0.240384	0.17938	1.34008	0.180218	0.419526	No	OK	3066.23	2810.95	3321.51	3423.88	2619.33	2389.66	3643.97	3677.13	2643.42
ABXK18_06450	SPOR domain-containing protein	CP160799:1437130-1437825	+	protein_coding	0.149203	0.111427	1.33902	0.180564	0.41989	No	OK	2407.9	2283.37	2532.43	2375.73	2230.32	2244.07	2479.45	2651.73	2466.11
ABXK18_09840	peptide MFS transporter	CP160799:2197072-2198514	+	protein_coding	-0.242456	0.181108	-1.33874	0.180655	0.41989	No	OK	7361.38	7978.87	6743.89	6925.19	9940.25	7071.16	5837.88	6391.37	8002.43
ABXK18_04590	NAD(P)H-dependent glycerol-3-phosphate dehydrogenase	CP160799:1011667-1012656	-	protein_coding	0.159629	0.11929	1.33816	0.180844	0.41997	No	OK	3497.71	3303.99	3691.43	3416.02	3326.02	3169.91	3931.55	3755.78	3386.96
ABXK18_04135	hypothetical protein	CP160799:916419-916982	-	protein_coding	-0.213127	0.159315	-1.33777	0.180971	0.41997	No	OK	6101.87	6552.44	5651.3	6049.87	6408.92	7198.54	5115.38	4963.67	6874.84
ABXK18_05780	efflux RND transporter permease subunit	CP160799:1316235-1319393	+	protein_coding	0.151885	0.113683	1.33604	0.181535	0.420952	No	OK	1597.93	1514.06	1681.8	1447.66	1606.82	1487.71	1620.79	1674.72	1749.9
ABXK18_05075	zinc-binding alcohol dehydrogenase family protein	CP160799:1122789-1123802	+	protein_coding	-0.241096	0.180539	-1.33542	0.181738	0.421007	No	OK	3556.1	3852.41	3259.8	3882.87	3107.75	4566.62	3968.13	2825.15	2986.11
ABXK18_05320	methyltransferase	CP160799:1194060-1195181	+	protein_coding	0.383713	0.287402	1.33511	0.18184	0.421007	No	OK	69.7332	60.8904	78.5759	62.8441	57.2707	62.5565	65.0347	56.4627	114.23
trpA	tryptophan synthase subunit alpha	CP160799:2279495-2280313	-	protein_coding	0.183145	0.137256	1.33433	0.182094	0.421269	No	OK	2433	2278.38	2587.63	2521.62	2283.27	2030.24	2669.47	2780.79	2312.64
msrB	peptide-methionine (R)-S-oxide reductase MsrB	CP160799:2464750-2465253	-	protein_coding	-0.506985	0.38036	-1.33291	0.182562	0.422024	No	OK	29.898	35.2257	24.5703	20.1999	39.9815	45.4956	28.4527	15.1239	30.1344
psrA	autorepressor PsrA	CP160799:1513243-1513803	-	protein_coding	0.271941	0.204113	1.3323	0.182761	0.422159	No	OK	433.56	393.148	473.973	470.208	269.064	440.17	455.243	421.453	545.222
ABXK18_06975	hypothetical protein	CP160799:1563398-1563532	-	protein_coding	-0.30521	0.229439	-1.33024	0.183438	0.423396	No	OK	88.2862	97.9814	78.591	89.7773	97.2522	106.915	69.0993	68.5618	98.1119
minC	septum site-determining protein MinC	CP160799:2004504-2005199	+	protein_coding	0.311533	0.234866	1.32643	0.184699	0.425976	No	OK	867.984	774.885	961.082	681.185	974.683	668.786	591.409	1080.86	1210.98
ABXK18_02425	ClpXP protease specificity-enhancing factor	CP160799:533600-533995	+	protein_coding	0.19973	0.150678	1.32554	0.184991	0.426003	No	OK	2321.32	2160.38	2482.25	2363.39	2242.2	1875.56	2708.08	2644.67	2093.99
ABXK18_10955	hypothetical protein	CP160799:2456535-2457230	-	protein_coding	-0.379912	0.286612	-1.32553	0.184996	0.426003	No	OK	58.3111	66.0287	50.5936	58.3552	46.4649	93.266	52.8407	46.38	52.56
ftsL	cell division protein FtsL	CP160799:2617937-2618275	-	protein_coding	0.320959	0.242913	1.32129	0.186404	0.427942	No	OK	73.1758	65.3213	81.0303	63.9663	63.7542	68.2434	63.0023	82.6775	97.4111
mutY	A/G-specific adenine glycosylase	CP160799:2630889-2631956	+	protein_coding	0.222189	0.16817	1.32121	0.18643	0.427942	No	OK	2454.76	2266.4	2643.13	2235.45	2650.66	1913.09	2186.79	2685	3057.59
ABXK18_09450	phospholipase	CP160799:2117101-2118357	+	protein_coding	-0.309429	0.234228	-1.32106	0.186482	0.427942	No	OK	223.935	248.483	199.387	244.643	252.856	247.951	138.199	175.438	284.525
ABXK18_04470	ComF family protein	CP160799:985236-985940	-	protein_coding	-0.285659	0.216265	-1.32087	0.186543	0.427942	No	OK	172.642	189.733	155.55	140.277	213.955	214.967	124.989	180.479	161.184
lpxD	UDP-3-O-(3-hydroxymyristoyl)glucosamine N-acyltransferase	CP160799:74622-75677	+	protein_coding	0.199654	0.151157	1.32084	0.186554	0.427942	No	OK	17797.1	16567	19027.1	18004.8	16624.7	15071.6	21250.1	20044.2	15786.9
lpxD	UDP-3-O-(3-hydroxymyristoyl)glucosamine N-acyltransferase	CP160799:3069384-3070403	-	protein_coding	0.199654	0.151157	1.32084	0.186554	0.427942	No	OK	17797.1	16567	19027.1	18004.8	16624.7	15071.6	21250.1	20044.2	15786.9
lpxD	UDP-3-O-(3-hydroxymyristoyl)glucosamine N-acyltransferase	CP160799:252009-253040	+	protein_coding	0.199654	0.151157	1.32084	0.186554	0.427942	No	OK	17797.1	16567	19027.1	18004.8	16624.7	15071.6	21250.1	20044.2	15786.9
ABXK18_11800	hypothetical protein	CP160799:2636779-2637531	-	protein_coding	-0.206334	0.156277	-1.32031	0.18673	0.428019	No	OK	1491.65	1598.19	1385.11	1519.48	1439.33	1835.75	1604.53	1162.53	1388.28
ABXK18_04260	hypothetical protein	CP160799:944793-945056	+	protein_coding	-0.363796	0.276177	-1.31726	0.187753	0.430033	No	OK	58.3878	65.7356	51.04	89.7773	55.1096	52.32	55.8892	45.3718	51.8592
lspJ	GspJ family T2SS minor pseudopilin variant LspJ	CP160799:2216317-2216934	+	protein_coding	0.202436	0.153832	1.31595	0.188189	0.430703	No	OK	458.242	426.138	490.346	415.22	499.228	363.965	459.307	507.156	504.576
mutH	DNA mismatch repair endonuclease MutH	CP160799:2086928-2087602	-	protein_coding	0.287493	0.218644	1.31489	0.188548	0.431193	No	OK	114.62	103.509	125.732	116.71	99.4133	94.4034	97.552	131.074	148.569
ABXK18_07040	PilZ domain-containing protein	CP160799:1576195-1576752	-	protein_coding	-0.186362	0.141951	-1.31286	0.18923	0.432421	No	OK	318.595	339.248	297.941	345.642	347.947	324.156	306.882	279.289	307.651
ABXK18_02915	class II glutamine amidotransferase	CP160799:647673-648524	+	protein_coding	0.283142	0.216162	1.30986	0.190243	0.434405	No	OK	96.1328	86.7993	105.466	97.6328	84.2852	78.4799	88.4065	117.967	110.026
ABXK18_15020	short chain dehydrogenase	CP160799:3333828-3334427	+	protein_coding	-0.23454	0.179167	-1.30906	0.190515	0.434693	No	OK	1301.93	1408.28	1195.58	1385.94	1493.36	1345.53	1020.23	991.121	1575.4
ABXK18_13040	type I secretion C-terminal target domain-containing protein	CP160799:2917032-2928029	-	protein_coding	-0.195081	0.149083	-1.30853	0.190692	0.434766	No	OK	5923.67	6324.04	5523.3	5597.61	7010.8	6363.7	4901.99	5316.56	6351.35
ABXK18_06355	hypothetical protein	CP160799:1417151-1417975	-	protein_coding	0.212382	0.162801	1.30455	0.192047	0.43718	No	OK	199.894	185.451	214.337	181.799	188.021	186.532	206.282	202.661	234.067
ABXK18_07255	acylphosphatase	CP160799:1626207-1626482	+	protein_coding	0.325878	0.249893	1.30407	0.19221	0.43718	No	OK	88.9116	79.0765	98.7468	57.233	81.0435	98.953	78.2448	105.867	112.128
ABXK18_14420	lipoprotein	CP160799:3212055-3212183	+	protein_coding	0.215133	0.165005	1.3038	0.192301	0.43718	No	OK	507.207	469.929	544.485	469.086	409.54	531.161	456.259	546.478	630.72
ABXK18_11120	cold-shock protein	CP160799:2486825-2487034	+	protein_coding	-0.246493	0.189072	-1.3037	0.192336	0.43718	No	OK	130.428	141.816	119.041	134.666	137.234	153.548	107.714	116.958	132.451
ABXK18_14895	nicotinate phosphoribosyltransferase	CP160799:3302854-3304257	-	protein_coding	0.178606	0.137088	1.30286	0.192623	0.437499	No	OK	705.271	661.638	748.905	675.574	580.271	729.067	806.836	713.849	726.028
rplT	50S ribosomal protein L20	CP160799:523997-524356	+	protein_coding	0.242901	0.186692	1.30108	0.193231	0.438243	No	OK	961.366	880.322	1042.41	1096.4	757.486	787.074	1283.42	979.022	864.787
ABXK18_12370	polysialyltransferase family glycosyltransferase	CP160799:2754753-2755910	-	protein_coding	0.220776	0.169692	1.30104	0.193243	0.438243	No	OK	3461.2	3196.35	3726.04	3355.43	2971.59	3262.04	4455.89	3879.79	2842.44
ABXK18_03710	Ni/Fe hydrogenase subunit alpha	CP160799:823198-824490	+	protein_coding	0.248126	0.191134	1.29818	0.194225	0.440136	No	OK	299.006	273.649	324.363	242.399	245.292	333.255	258.106	349.867	365.117
ABXK18_15290	hypothetical protein	CP160799:3405327-3405758	+	protein_coding	0.141907	0.109381	1.29737	0.194504	0.440434	No	OK	1794.8	1706.66	1882.94	1755.15	1722.44	1642.39	1917.51	1820.92	1910.38
ABXK18_02300	trimeric intracellular cation channel family protein	CP160799:511159-511788	-	protein_coding	0.204275	0.157577	1.29635	0.194855	0.440596	No	OK	315.824	293.358	338.29	281.676	322.013	276.386	304.85	384.148	325.872
ABXK18_03850	NADPH-dependent FMN reductase	CP160799:850560-851111	+	protein_coding	-0.209899	0.161921	-1.29631	0.19487	0.440596	No	OK	1022.23	1097.12	947.347	1012.24	1215.65	1063.46	829.192	843.915	1168.93
ABXK18_00995	hypothetical protein	CP160799:215820-217349	+	protein_coding	-0.176032	0.135945	-1.29488	0.195362	0.441214	No	OK	768.344	815.392	721.296	727.196	793.146	925.836	683.88	725.949	754.06
sucC	ADP-forming succinate--CoA ligase subunit beta	CP160799:3045962-3047125	-	protein_coding	0.261789	0.202207	1.29466	0.195439	0.441214	No	OK	927.943	843.538	1012.35	1026.83	797.468	706.319	1279.35	1018.34	739.343
ABXK18_01255	TolC family protein	CP160799:271642-273270	+	protein_coding	0.205687	0.158956	1.29399	0.19567	0.441401	No	OK	514.215	477.586	550.843	402.875	573.788	456.094	511.132	580.759	560.64
ABXK18_07545	hydroxymethylglutaryl-CoA lyase	CP160799:1681564-1682472	-	protein_coding	0.14398	0.111364	1.29288	0.196051	0.441647	No	OK	2313.67	2198.12	2429.22	2116.5	2250.85	2227.01	2546.51	2388.57	2352.58
ABXK18_07795	MinD/ParA family protein	CP160799:1740892-1741761	+	protein_coding	-0.268472	0.207664	-1.29282	0.196074	0.441647	No	OK	222.864	243.67	202.058	172.821	286.354	271.836	174.781	212.743	218.649
ABXK18_06630	hypothetical protein	CP160799:1473856-1474413	+	protein_coding	-0.262306	0.203249	-1.29056	0.196855	0.443072	No	OK	108.839	118.775	98.9027	115.588	137.234	103.503	92.4712	99.8179	104.419
aspS	aspartate--tRNA ligase	CP160799:2090491-2092272	-	protein_coding	-0.145913	0.113165	-1.28938	0.197265	0.44366	No	OK	20645.6	21688.7	19602.5	20945	22274	21847	20694.2	18717.4	19396
ABXK18_12855	ABC transporter ATP-binding protein	CP160799:2872636-2873562	-	protein_coding	-0.258406	0.200687	-1.2876	0.197884	0.444718	No	OK	125.547	136.734	114.359	155.988	140.475	113.739	126.005	102.843	114.23
ABXK18_04705	hypothetical protein	CP160799:1035101-1035661	+	protein_coding	-0.190762	0.148644	-1.28335	0.199371	0.447723	No	OK	709.589	755.99	663.187	792.284	661.315	814.372	721.478	699.734	568.348
ABXK18_07740	FAD-binding oxidoreductase	CP160799:1730795-1732090	-	protein_coding	-0.1651	0.128906	-1.28078	0.20027	0.449404	No	OK	2342.4	2476.86	2207.94	2611.4	2335.13	2484.06	2134.97	2018.54	2470.32
ABXK18_10735	trifunctional transcriptional activator/DNA repair protein Ada/methylated-DNA--[protein]-cysteine S-methyltransferase	CP160799:2401818-2402882	-	protein_coding	0.258156	0.201755	1.27955	0.200703	0.449782	No	OK	111.154	101.276	121.032	103.244	100.494	100.09	102.633	137.124	123.341
ybgC	tol-pal system-associated acyl-CoA thioesterase	CP160799:1979840-1980235	+	protein_coding	0.15503	0.121186	1.27927	0.200801	0.449782	No	OK	1360.11	1286.91	1433.31	1164.86	1336.68	1359.18	1413.49	1509.37	1377.07
ABXK18_13225	hemolysin family protein	CP160799:2977582-2978901	-	protein_coding	0.17515	0.136971	1.27873	0.200992	0.449782	No	OK	480.528	451.541	509.514	502.753	411.701	440.17	493.857	511.189	523.497
ABXK18_02170	YbaB/EbfC family nucleoid-associated protein	CP160799:483401-483739	-	protein_coding	-0.207731	0.162469	-1.27859	0.20104	0.449782	No	OK	925.211	991.192	859.23	934.806	1027.63	1011.14	799.723	1068.76	709.209
ABXK18_00160	phosphoglycerate kinase	CP160799:25779-26969	+	protein_coding	0.152473	0.119369	1.27732	0.20149	0.450223	No	OK	23961.3	22696.7	25225.9	22792.2	22800.2	22497.6	25202	23137.6	27338.2
ppsA	phosphoenolpyruvate synthase	CP160799:2723126-2725513	-	protein_coding	-0.19009	0.148836	-1.27718	0.201538	0.450223	No	OK	3679.05	3920.55	3437.56	4245.34	3756.1	3760.21	4016.91	3386.75	2909.02
hypF	carbamoyltransferase HypF	CP160799:815768-817993	+	protein_coding	0.199054	0.156023	1.2758	0.202028	0.450789	No	OK	942.273	877.653	1006.89	928.072	974.683	730.205	869.839	1018.34	1132.49
cmpA	C-OmpA-like family protein CmpA	CP160799:2905399-2906091	+	protein_coding	-0.209444	0.164233	-1.27528	0.202209	0.450789	No	OK	7608.49	8160.45	7056.53	7579.45	8172.43	8729.47	6758.53	5772.3	8638.76
ABXK18_15515	YopT-type cysteine protease domain-containing protein	CP160799:3448828-3450459	-	protein_coding	0.288324	0.226104	1.27518	0.202244	0.450789	No	OK	91.2008	82.3584	100.043	81.9218	82.1241	83.0295	77.2287	105.867	117.034
ABXK18_14190	hypothetical protein	CP160799:3170670-3171215	-	protein_coding	0.25308	0.198815	1.27294	0.203038	0.45222	No	OK	286.942	261.395	312.488	302.998	258.259	222.929	341.432	361.966	234.067
ABXK18_00475	cell division protein ZapA	CP160799:105927-106241	+	protein_coding	-0.202283	0.159014	-1.27211	0.203335	0.452546	No	OK	523.17	559.525	486.815	614.974	516.517	547.085	584.296	432.544	443.606
ABXK18_05820	hypothetical protein	CP160799:1324354-1324548	-	protein_coding	-0.686538	0.540001	-1.27137	0.203599	0.452652	No	OK	12.5822	15.4133	9.751	12.3444	25.9339	7.96173	8.12933	14.1157	7.008
ABXK18_05170	DotI/IcmL family type IV secretion protein	CP160799:1142921-1144786	+	protein_coding	0.29227	0.229931	1.27112	0.203686	0.452652	No	OK	121.573	109.352	133.794	86.4106	119.944	121.701	100.601	161.322	139.459
ABXK18_07080	cellulase family glycosylhydrolase	CP160799:1586962-1588392	+	protein_coding	-0.306203	0.241256	-1.2692	0.204368	0.453831	No	OK	13239	14638.2	11839.9	11147	15413.4	17354.3	14574.9	13685.1	7259.58
ABXK18_07160	hypothetical protein	CP160799:1606531-1606680	-	protein_coding	-0.565697	0.446408	-1.26722	0.205077	0.455066	No	OK	17.3925	20.7893	13.9958	22.4443	19.4504	20.473	6.097	21.1735	14.7168
ABXK18_13095	lpg0634 family Dot/Icm T4SS effector	CP160799:2948787-2950136	+	protein_coding	-0.285957	0.225839	-1.2662	0.205442	0.455539	No	OK	5342.56	5870.17	4814.96	8022.72	4745.91	4841.87	6206.75	3919.11	4319.03
ABXK18_13295	DUF1499 domain-containing protein	CP160799:2992414-2992833	-	protein_coding	-0.260457	0.205831	-1.26539	0.20573	0.455839	No	OK	157.538	171.719	143.357	187.41	169.651	158.097	176.813	108.892	144.365
ABXK18_15910	deaminase	CP160799:3526011-3526472	-	protein_coding	0.612463	0.485139	1.26245	0.206788	0.457843	No	OK	12.2234	9.65531	14.7915	11.2222	8.64464	9.09912	14.2263	16.1322	14.016
ABXK18_00955	F0F1 ATP synthase subunit delta	CP160799:204718-205260	+	protein_coding	0.272593	0.216099	1.26142	0.207156	0.458313	No	OK	4363.43	3951.96	4774.91	4527.02	3427.6	3901.25	5894.78	5347.82	3082.12
ABXK18_13520	FAD-dependent oxidoreductase	CP160799:3031829-3034045	+	protein_coding	0.237172	0.188105	1.26085	0.207362	0.458313	No	OK	413.329	379.93	446.728	362.476	401.976	375.339	336.351	437.586	566.246
ABXK18_15615	conjugal transfer protein TraD	CP160799:3465014-3465253	-	protein_coding	-0.262229	0.208023	-1.26058	0.20746	0.458313	No	OK	299.658	327.333	271.982	268.21	377.122	336.668	213.395	250.049	352.502
lspH	GspH family T2SS minor pseudopilin variant LspH	CP160799:2215461-2215946	+	protein_coding	0.182174	0.144682	1.25914	0.207981	0.459125	No	OK	2236.47	2095.83	2377.11	1809.01	2303.8	2174.69	2179.68	2267.58	2684.06
rpsL	30S ribosomal protein S12	CP160799:3241636-3242016	-	protein_coding	0.252594	0.201211	1.25537	0.209345	0.461796	No	OK	14423.7	13163.8	15683.6	15991.6	11785.9	11714	18957.6	16761.3	11331.9
ABXK18_03300	hypothetical protein	CP160799:730536-731201	+	protein_coding	-0.278151	0.221872	-1.25366	0.209967	0.46248	No	OK	95.903	105.14	86.6662	83.044	123.186	109.189	77.2287	93.7684	89.0015
ABXK18_02575	pitrilysin family protein	CP160799:568043-569347	-	protein_coding	-0.236232	0.18851	-1.25316	0.210149	0.46248	No	OK	4507.32	4874.88	4139.76	5335.01	5030.1	4259.53	4642.87	4813.44	2962.98
ABXK18_11030	HAD family phosphatase	CP160799:2472310-2472978	-	protein_coding	0.218835	0.174672	1.25284	0.210265	0.46248	No	OK	186.741	172.849	200.632	163.844	176.135	178.57	171.732	208.71	221.453
ABXK18_13125	PilC/PilY family type IV pilus protein	CP160799:2954231-2957740	+	protein_coding	0.17451	0.139295	1.25281	0.210275	0.46248	No	OK	1340.78	1260.35	1421.22	1223.22	1322.63	1235.21	1243.79	1363.17	1656.69
guaB	IMP dehydrogenase	CP160799:1809558-1811030	+	protein_coding	-0.176726	0.14115	-1.25205	0.210552	0.462751	No	OK	4531.17	4807.73	4254.61	4776.15	5024.7	4622.35	4365.45	4805.38	3593
lciR	copper-responsive two-component system response regulator LciR	CP160799:2826675-2827346	+	protein_coding	0.189798	0.151661	1.25146	0.210766	0.462881	No	OK	360.064	336.89	383.238	338.909	332.819	338.942	351.594	355.916	442.204
ABXK18_09470	YbhB/YbcL family Raf kinase inhibitor-like protein	CP160799:2121637-2122086	+	protein_coding	-0.512912	0.410037	-1.25089	0.210974	0.462996	No	OK	996.065	1171.53	820.596	958.372	1071.94	1484.29	748.915	499.09	1213.78
ABXK18_15500	transposase	CP160799:3446559-3447116	+	protein_coding	0.577856	0.462672	1.24896	0.211681	0.464208	No	OK	14.4093	11.4563	17.3623	11.2222	14.0475	9.09912	19.3072	20.1652	12.6144
fliM	flagellar motor switch protein FliM	CP160799:1732893-1733954	+	protein_coding	-0.421998	0.33852	-1.2466	0.212546	0.465072	No	OK	79.6261	91.596	67.6562	80.7995	117.783	76.2052	34.5497	60.4957	107.923
ABXK18_14315	LemA family protein	CP160799:3190382-3190963	-	protein_coding	-0.297079	0.238499	-1.24562	0.212905	0.465072	No	OK	210.496	232.699	188.293	205.365	233.405	259.325	135.15	161.322	268.406
purL	phosphoribosylformylglycinamidine synthase subunit PurL	CP160799:1856697-1859039	+	protein_coding	-0.145592	0.116887	-1.24558	0.212918	0.465072	No	OK	5834.59	6128.62	5540.57	5780.53	6627.2	5978.12	5665.13	5481.92	5474.65
ABXK18_03855	multidrug effflux MFS transporter	CP160799:851378-852568	+	protein_coding	0.140059	0.112453	1.24549	0.212952	0.465072	No	OK	1014.57	965.296	1063.85	951.639	943.346	1000.9	1045.64	1101.02	1044.89
ABXK18_03215	J domain-containing protein	CP160799:710571-712172	-	protein_coding	-0.232136	0.186387	-1.24545	0.212965	0.465072	No	OK	5348.47	5777.17	4919.78	5689.63	6347.33	5294.55	5554.37	5694.66	3510.3
ABXK18_13720	OmpH family outer membrane protein	CP160799:3070417-3070917	-	protein_coding	0.157664	0.126605	1.24532	0.213014	0.465072	No	OK	96131.7	90883.8	101380	94979.9	85889.9	91781.7	110925	99643.5	93570.8
glyQ	glycine--tRNA ligase subunit alpha	CP160799:1669822-1670727	+	protein_coding	0.24425	0.196199	1.24491	0.213164	0.465072	No	OK	1899.18	1738.33	2060.03	2101.91	1686.79	1426.29	2468.27	2195.99	1515.83
plaB	phospholipase PlaB	CP160799:1951262-1952686	-	protein_coding	-0.154289	0.124013	-1.24413	0.213452	0.46536	No	OK	1082.37	1140.54	1024.2	1076.2	1101.11	1244.31	956.213	1029.44	1086.94
tatA	twin-arginine translocase TatA/TatE family subunit	CP160799:298420-298605	-	protein_coding	0.187236	0.15058	1.24343	0.213708	0.465578	No	OK	414.996	388.209	441.782	329.931	413.862	420.834	457.275	408.346	459.724
ABXK18_08395	hypothetical protein	CP160799:1885796-1886308	-	protein_coding	-0.225389	0.181549	-1.24148	0.214429	0.466285	No	OK	8452.2	9110.65	7793.75	9406.41	7934.7	9990.84	9857.83	7312.92	6210.49
ABXK18_10285	NAD-dependent malic enzyme	CP160799:2302504-2304219	+	protein_coding	-0.182804	0.147259	-1.24138	0.214466	0.466285	No	OK	8149.65	8664.86	7634.45	9054.04	7718.58	9221.96	8692.29	7605.32	6605.74
ABXK18_06865	metallophosphoesterase	CP160799:1534356-1535165	-	protein_coding	0.355198	0.286154	1.24128	0.214501	0.466285	No	OK	319.744	281.077	358.412	255.865	293.918	293.447	215.427	273.239	586.569
ABXK18_11810	EAL domain-containing protein	CP160799:2639399-2641714	-	protein_coding	-0.261149	0.210801	-1.23884	0.215405	0.467912	No	OK	161.153	176.056	146.251	154.866	211.794	161.509	118.892	141.157	178.704
ABXK18_07565	hypothetical protein	CP160799:1686871-1687185	-	protein_coding	-0.145118	0.11723	-1.23789	0.215757	0.468335	No	OK	5076.24	5330.92	4821.56	5154.34	5360.76	5477.67	5125.55	4872.93	4466.2
rseP	RIP metalloprotease RseP	CP160799:3073514-3074866	-	protein_coding	0.189724	0.153615	1.23506	0.216807	0.470273	No	OK	1422.88	1328.91	1516.84	1430.83	1316.15	1239.76	1785.41	1527.52	1237.61
ABXK18_15080	HAD-IC family P-type ATPase	CP160799:3351889-3354447	+	protein_coding	0.195833	0.159046	1.2313	0.218212	0.47246	No	OK	372.652	347.307	397.996	290.654	378.203	373.064	367.852	438.594	387.542
ABXK18_07575	isovaleryl-CoA dehydrogenase	CP160799:1688519-1689679	-	protein_coding	-0.208541	0.169375	-1.23124	0.218234	0.47246	No	OK	17630.9	18903.7	16358.1	18539	19881.6	18290.4	14311.7	13998.7	20764
gcvPA	aminomethyl-transferring glycine dehydrogenase subunit GcvPA	CP160799:56399-57769	+	protein_coding	-0.159662	0.129691	-1.23109	0.218289	0.47246	No	OK	6962.75	7347.44	6578.06	7420.09	7248.53	7373.7	7453.58	5978.99	6301.59
ABXK18_14305	ABC transporter permease	CP160799:3188550-3189323	+	protein_coding	0.202104	0.16438	1.22949	0.218887	0.473411	No	OK	613.922	571.33	656.513	494.897	674.282	544.81	581.247	625.122	763.171
ABXK18_04825	hypothetical protein	CP160799:1058350-1059000	+	protein_coding	0.433951	0.353303	1.22827	0.219346	0.474061	No	OK	38.5584	32.9887	44.1281	20.1999	37.8203	40.9461	28.4527	44.3635	59.568
ABXK18_04225	hypothetical protein	CP160799:938051-939397	-	protein_coding	0.255417	0.208027	1.22781	0.21952	0.474093	No	OK	7672.24	6995.14	8349.35	7734.31	8124.88	5126.22	6381.53	8482.51	10184
ABXK18_01245	TraI domain-containing protein	CP160799:269438-270775	+	protein_coding	0.159926	0.130311	1.22726	0.219723	0.47419	No	OK	879.457	830.653	928.26	861.862	861.222	768.876	1025.31	844.923	914.543
ABXK18_00655	metal-dependent hydrolase	CP160799:137652-138647	+	protein_coding	0.147794	0.121027	1.22116	0.222026	0.478813	No	OK	1658.3	1573.21	1743.38	1622.72	1453.38	1643.53	1874.83	1714.05	1641.27
ABXK18_15310	class I SAM-dependent methyltransferase	CP160799:3408865-3409839	-	protein_coding	0.405228	0.332245	1.21966	0.222592	0.479601	No	OK	31.9409	27.3725	36.5093	21.3221	33.498	27.2974	45.7275	32.2644	31.536
lolD	lipoprotein-releasing ABC transporter ATP-binding protein LolD	CP160799:1032448-1033131	+	protein_coding	0.139019	0.114031	1.21913	0.222794	0.479601	No	OK	4901.7	4665.99	5137.41	4620.16	4542.76	4835.05	5204.81	4831.59	5375.83
legL2	Dot/Icm T4SS effector LegL2	CP160799:1953161-1954444	+	protein_coding	0.171043	0.140323	1.21893	0.222872	0.479601	No	OK	610.291	574.437	646.145	545.397	592.158	585.756	553.811	686.626	697.996
rpsG	30S ribosomal protein S7	CP160799:3241088-3241615	-	protein_coding	0.250369	0.205496	1.21836	0.223086	0.479716	No	OK	18752.7	17129.2	20376.2	21672.2	15272.9	14442.6	25573.9	19870.8	15683.9
tehB	SAM-dependent methyltransferase TehB	CP160799:739214-740110	-	protein_coding	-0.227081	0.186783	-1.21574	0.224083	0.481513	No	OK	2084.46	2248.9	1920.01	2116.5	2230.32	2399.89	1713.26	1497.27	2549.51
ABXK18_12255	acyl-CoA dehydrogenase family protein	CP160799:2726965-2728668	+	protein_coding	-0.163623	0.134673	-1.21496	0.224381	0.481806	No	OK	1287.41	1360.99	1213.83	1371.35	1318.31	1393.3	1179.77	1065.73	1395.99
ABXK18_02995	ParB/RepB/Spo0J family partition protein	CP160799:664004-664795	+	protein_coding	-0.185738	0.153006	-1.21393	0.224776	0.482308	No	OK	411.186	437.323	385.05	461.231	476.536	374.201	375.982	422.462	356.707
ABXK18_01585	thioesterase family protein	CP160799:343482-343874	-	protein_coding	-0.183083	0.151115	-1.21155	0.225685	0.483388	No	OK	458.391	487.088	429.695	527.441	475.455	458.368	498.938	403.305	386.841
ABXK18_07020	transposase	CP160799:1574598-1574744	+	protein_coding	0.300483	0.248034	1.21146	0.22572	0.483388	No	OK	205.933	184.139	227.727	178.432	177.215	196.769	304.85	240.975	137.357
trbJ	P-type conjugative transfer protein TrbJ	CP160799:1272946-1273686	-	protein_coding	0.341514	0.281998	1.21105	0.225875	0.483388	No	OK	49.3665	43.4414	55.2916	43.7664	41.062	45.4956	72.1478	45.3718	48.3552
pmtA	phospholipid N-methyltransferase PmtA	CP160799:1195210-1195833	-	protein_coding	-0.202918	0.167582	-1.21086	0.22595	0.483388	No	OK	273.943	293.031	254.856	328.809	242.05	308.233	268.268	260.132	236.169
ABXK18_04150	KUP/HAK/KT family potassium transporter	CP160799:922028-923917	-	protein_coding	-0.171758	0.141925	-1.2102	0.226202	0.483388	No	OK	1903.22	2016.9	1789.53	1774.22	2122.26	2154.22	1634	1693.88	2040.73
rpmE	50S ribosomal protein L31	CP160799:2913830-2914057	-	protein_coding	-0.28083	0.232243	-1.20921	0.226583	0.483388	No	OK	964.719	1057.71	871.725	1207.5	1055.73	909.912	970.439	1128.25	516.489
ABXK18_11650	FAD-binding protein	CP160799:2608379-2609317	-	protein_coding	-0.157776	0.1305	-1.20901	0.226657	0.483388	No	OK	6289.08	6632.32	5945.84	7408.87	6260.88	6227.21	6249.43	6079.82	5508.28
ABXK18_09065	bifunctional 2-methylcitrate dehydratase/aconitate hydratase	CP160799:2028032-2029480	+	protein_coding	-0.170386	0.140969	-1.20867	0.226789	0.483388	No	OK	12920.9	13682.5	12159.3	14001.9	12769.2	14276.5	13782.3	12220.1	10475.6
flgA	flagellar basal body P-ring formation chaperone FlgA	CP160799:2622448-2623149	+	protein_coding	-0.225102	0.186265	-1.2085	0.226854	0.483388	No	OK	345.23	372.752	317.707	402.875	368.478	346.904	271.317	273.239	408.566
rpmG	50S ribosomal protein L33	CP160799:3100302-3100466	+	protein_coding	0.319174	0.264131	1.20839	0.226897	0.483388	No	OK	346.924	308.374	385.475	419.709	251.775	253.638	527.391	385.156	243.878
ABXK18_00500	pyridoxal phosphate-dependent aminotransferase	CP160799:111987-113165	+	protein_coding	-0.243444	0.201622	-1.20743	0.227267	0.483832	No	OK	6102.14	6615.31	5588.97	6272.06	5555.26	8018.6	6956.68	5691.64	4118.6
ABXK18_09605	DegT/DnrJ/EryC1/StrS family aminotransferase	CP160799:2148636-2149751	-	protein_coding	0.168625	0.139728	1.2068	0.227508	0.484002	No	OK	4741.25	4463.91	5018.59	4394.6	4557.89	4439.24	5587.9	5256.07	4211.81
ABXK18_13565	SseB family protein	CP160799:3042507-3042896	+	protein_coding	0.237608	0.197553	1.20276	0.229071	0.486687	No	OK	282.17	258.51	305.83	282.798	276.628	216.104	348.545	339.784	229.161
ABXK18_08335	alpha-amylase	CP160799:1869125-1871350	+	protein_coding	0.169064	0.140571	1.20269	0.229096	0.486687	No	OK	601.413	566.693	636.133	543.152	558.66	598.267	560.924	629.155	718.32
ABXK18_06135	GNAT family N-acetyltransferase	CP160799:1379838-1380389	+	protein_coding	-0.338261	0.281615	-1.20115	0.229694	0.48761	No	OK	43.4764	48.5698	38.383	58.3552	47.5455	39.8087	36.582	39.3222	39.2448
uvrD	DNA helicase II	CP160799:1666429-1668594	+	protein_coding	-0.203587	0.169664	-1.19994	0.230163	0.48826	No	OK	654.853	700.42	609.285	768.718	614.85	717.693	689.977	663.436	474.441
ABXK18_05360	ABC transporter ATP-binding protein	CP160799:1216059-1217855	-	protein_coding	-0.20409	0.170169	-1.19934	0.230398	0.48841	No	OK	3402.61	3643.49	3161.74	3182.6	3462.18	4285.69	2869.66	2780.79	3834.77
ABXK18_06030	TIGR03752 family integrating conjugative element protein	CP160799:1364615-1365928	-	protein_coding	-0.556171	0.464191	-1.19815	0.230858	0.488491	No	OK	268.894	319.91	217.879	313.098	443.038	203.593	230.67	295.421	127.546
ABXK18_09435	Mth938-like domain-containing protein	CP160799:2113030-2113395	+	protein_coding	-0.149482	0.124781	-1.19795	0.230938	0.488491	No	OK	4298.91	4520.92	4076.89	4757.07	4434.7	4370.99	4377.65	4191.34	3661.68
ABXK18_03435	hypothetical protein	CP160799:758055-758423	+	protein_coding	0.423055	0.353206	1.19776	0.231011	0.488491	No	OK	26.9521	23.0376	30.8667	15.711	22.6922	30.7095	33.5335	28.2313	30.8352
rplM	50S ribosomal protein L13	CP160799:529103-529537	+	protein_coding	0.248141	0.207269	1.19719	0.231233	0.488491	No	OK	10405.7	9512.49	11298.8	11181.8	9102.8	8252.91	13365.6	12831.1	7699.68
ABXK18_05955	hypothetical protein	CP160799:1347985-1349211	+	protein_coding	-0.172014	0.143717	-1.19689	0.23135	0.488491	No	OK	297.136	314.898	279.374	297.387	322.013	325.294	267.252	286.346	284.525
ABXK18_13440	nucleoside recognition domain-containing protein	CP160799:3019221-3019826	-	protein_coding	-0.256097	0.213999	-1.19672	0.231416	0.488491	No	OK	134.643	146.913	122.372	172.821	117.783	150.136	119.908	102.843	144.365
ABXK18_13025	exodeoxyribonuclease III	CP160799:2914957-2915739	-	protein_coding	-0.177903	0.148948	-1.1944	0.232323	0.489816	No	OK	374.394	397.122	351.666	434.298	397.653	359.415	351.594	383.14	320.265
ABXK18_11525	2-oxoacid:ferredoxin oxidoreductase subunit beta	CP160799:2575278-2576246	-	protein_coding	0.191093	0.160008	1.19427	0.232372	0.489816	No	OK	335.245	313.174	357.317	372.576	271.226	295.722	354.642	352.892	364.416
ABXK18_11740	hydrolase	CP160799:2625089-2625634	-	protein_coding	0.18911	0.158504	1.19309	0.232834	0.490444	No	OK	2288.64	2139.13	2438.14	2034.58	1916.95	2465.86	2670.49	2005.43	2638.51
ABXK18_05225	efflux RND transporter periplasmic adaptor subunit	CP160799:1174327-1175433	-	protein_coding	-0.334074	0.28028	-1.19193	0.233289	0.490632	No	OK	46.4678	51.9909	40.9447	43.7664	50.7873	61.4191	33.5335	42.347	46.9536
ABXK18_12880	hypothetical protein	CP160799:2879561-2879827	-	protein_coding	-0.201736	0.169325	-1.19141	0.233491	0.490632	No	OK	2299.98	2460.62	2139.34	1943.68	2676.6	2761.58	2381.9	1804.79	2231.35
ABXK18_12015	hypothetical protein	CP160799:2679765-2680358	-	protein_coding	-0.168342	0.141297	-1.19141	0.233494	0.490632	No	OK	444.528	470.448	418.607	513.975	454.924	442.445	453.21	382.131	420.48
ABXK18_03265	helix-turn-helix domain-containing protein	CP160799:723475-724230	+	protein_coding	0.166755	0.140059	1.1906	0.233811	0.490632	No	OK	456.169	429.524	482.813	466.842	422.507	399.224	517.229	489.007	442.204
ABXK18_05190	TauD/TfdA family dioxygenase	CP160799:1158005-1159039	-	protein_coding	0.223436	0.187742	1.19013	0.233996	0.490632	No	OK	1641.33	1515.1	1767.56	1323.09	1558.2	1664	1493.77	1471.05	2337.87
ABXK18_11705	type III pantothenate kinase	CP160799:2620281-2621051	-	protein_coding	-0.1846	0.155118	-1.19006	0.234024	0.490632	No	OK	637.221	677.47	596.972	649.763	635.381	747.266	701.155	583.784	505.977
ABXK18_13360	YqgE/AlgH family protein	CP160799:3002584-3003147	-	protein_coding	0.409155	0.343847	1.18994	0.234072	0.490632	No	OK	26.317	22.5865	30.0476	19.0777	25.9339	22.7478	27.4365	33.2726	29.4336
relA	GTP diphosphokinase	CP160799:2113436-2115640	-	protein_coding	0.165146	0.138953	1.1885	0.234636	0.491446	No	OK	2282.52	2152.42	2412.62	1968.37	2343.78	2145.12	2123.79	2402.69	2711.39
ABXK18_10305	electron transfer flavoprotein-ubiquinone oxidoreductase	CP160799:2307131-2308762	+	protein_coding	-0.162168	0.136507	-1.18798	0.23484	0.491446	No	OK	6176.21	6522.78	5829.63	6522.32	6162.55	6883.49	6681.3	5269.18	5538.42
ABXK18_13545	ribose-phosphate pyrophosphokinase	CP160799:3037407-3038354	+	protein_coding	0.216836	0.182569	1.18769	0.234954	0.491446	No	OK	1701.02	1572.87	1829.18	1706.89	1494.44	1517.28	2218.29	1958.04	1311.2
ABXK18_07540	acetoacetate--CoA ligase	CP160799:1679467-1681407	-	protein_coding	0.143541	0.120985	1.18644	0.235449	0.491962	No	OK	4171.25	3964.2	4378.3	4225.14	3779.87	3887.6	4460.97	4045.15	4628.78
ABXK18_13775	adenosine deaminase	CP160799:3083973-3085448	+	protein_coding	0.172741	0.145656	1.18596	0.23564	0.491962	No	OK	13001.4	12223.5	13779.3	12526.2	12290.5	11853.9	16278	13124.5	11935.3
ABXK18_13310	aminotransferase class IV	CP160799:2995900-2996715	-	protein_coding	0.239025	0.201606	1.18561	0.235778	0.491962	No	OK	336.848	308.574	365.122	270.454	300.401	354.866	384.111	445.652	265.603
ABXK18_11095	flagellar biosynthesis protein FlgJ	CP160799:2482293-2482904	+	protein_coding	0.232405	0.196056	1.1854	0.235859	0.491962	No	OK	1812.36	1667.26	1957.46	1567.74	1833.74	1600.31	1449.05	1796.72	2626.6
ABXK18_08425	arginine deiminase family protein	CP160799:1892550-1893317	-	protein_coding	-0.201656	0.170289	-1.1842	0.236333	0.492608	No	OK	2839.76	3037.43	2642.09	3317.27	2530.72	3264.31	3052.57	2756.59	2117.12
ravJ	Dot/Icm T4SS effector RavJ	CP160799:2580121-2581296	+	protein_coding	0.189184	0.160087	1.18176	0.237302	0.494282	No	OK	1045.05	976.578	1113.53	989.794	1176.75	763.189	1094.41	1108.08	1138.1
ABXK18_08855	S1/P1 nuclease	CP160799:1983664-1984497	+	protein_coding	0.19765	0.167347	1.18108	0.237571	0.494324	No	OK	219.63	204.281	234.978	209.854	209.632	193.356	234.735	264.165	206.035
sdhB	Dot/Icm T4SS effector SdhB	CP160799:28468-34095	+	protein_coding	-0.196677	0.166578	-1.18069	0.237726	0.494324	No	OK	807.191	862.727	751.655	753.007	962.797	872.379	660.508	671.502	922.953
ABXK18_11885	proton-translocating transhydrogenase family protein	CP160799:2655330-2655626	+	protein_coding	0.460653	0.390343	1.18012	0.237952	0.494324	No	OK	25.3457	21.3797	29.3117	13.4666	31.3368	19.3356	20.3233	33.2726	34.3392
hutI	imidazolonepropionase	CP160799:2831282-2832493	-	protein_coding	-0.144493	0.122489	-1.17964	0.238142	0.494324	No	OK	662.42	695.55	629.289	735.051	706.699	644.9	627.991	629.155	630.72
ABXK18_08940	AMP-binding protein	CP160799:2002723-2004432	-	protein_coding	-0.181215	0.153626	-1.17959	0.238164	0.494324	No	OK	4648.29	4940.25	4356.33	4542.73	5051.71	5226.31	4626.61	3524.88	4917.51
vipF	Dot/Icm T4SS effector N-acetyltransferase VipF	CP160799:71365-72225	+	protein_coding	0.152008	0.128975	1.17858	0.238564	0.494324	No	OK	2632.1	2493.78	2770.43	2379.1	2424.82	2677.42	2956.03	2458.14	2897.11
ABXK18_03385	alpha-amylase family glycosyl hydrolase	CP160799:746016-747566	-	protein_coding	-0.171339	0.145414	-1.17829	0.238682	0.494324	No	OK	330.238	350.149	310.328	328.809	357.672	363.965	302.818	290.379	337.785
ABXK18_00620	GNAT family N-acetyltransferase	CP160799:132816-133694	-	protein_coding	-0.207715	0.176372	-1.17771	0.238913	0.494324	No	OK	183.662	197.055	170.27	189.654	216.116	185.395	146.328	179.471	185.011
ABXK18_12035	Nif3-like dinuclear metal center hexameric protein	CP160799:2683873-2684631	-	protein_coding	0.256909	0.218235	1.17721	0.23911	0.494324	No	OK	86.1093	78.4586	93.7601	80.7995	88.6075	65.9686	97.552	87.7188	96.0095
legG2	Dot/Icm T4SS effector LegG2	CP160799:3294112-3295551	-	protein_coding	-0.178234	0.151408	-1.17718	0.239123	0.494324	No	OK	921.504	977.675	865.332	922.461	1023.31	987.255	936.906	963.898	695.193
ABXK18_03015	C1 family peptidase	CP160799:670585-671679	-	protein_coding	-0.283507	0.240882	-1.17695	0.239214	0.494324	No	OK	3981.87	4371.29	3592.45	3564.16	4517.9	5031.82	4381.71	4300.24	2095.39
lipA	lipoyl synthase	CP160799:2790908-2791897	-	protein_coding	-0.165063	0.140302	-1.17648	0.239401	0.494324	No	OK	12942.9	13682.3	12203.5	12696.7	12796.2	15553.8	13485.6	11736.2	11388.7
ABXK18_11335	reverse transcriptase domain-containing protein	CP160799:2524228-2525853	+	protein_coding	-0.145881	0.124049	-1.17599	0.239597	0.494324	No	OK	1314.62	1381.37	1247.87	1327.58	1420.96	1395.58	1294.6	1109.09	1339.93
ABXK18_15880	DUF1566 domain-containing protein	CP160799:3520015-3520812	+	protein_coding	-0.413658	0.351781	-1.17589	0.239637	0.494324	No	OK	29.5712	33.6598	25.4825	26.9332	41.062	32.9843	35.5658	19.157	21.7248
ABXK18_06190	GNAT family N-acetyltransferase	CP160799:1391720-1392157	+	protein_coding	0.248412	0.211485	1.17461	0.240151	0.495043	No	OK	152.665	139.344	165.986	127.933	171.812	118.289	147.344	200.644	149.971
ABXK18_10345	flagellar assembly peptidoglycan hydrolase FlgJ	CP160799:2318004-2318879	-	protein_coding	-0.290054	0.247807	-1.17048	0.241807	0.498113	No	OK	62.9162	69.4588	56.3737	79.6773	61.5931	67.106	51.8245	51.4214	65.8752
pieE	Dot/Icm T4SS effector PieE	CP160799:1509939-1511845	+	protein_coding	-0.163752	0.140182	-1.16814	0.242752	0.499505	No	OK	366.989	387.844	346.133	393.898	374.961	394.675	317.044	373.057	348.297
ABXK18_02320	class II glutamine amidotransferase	CP160799:514038-514955	-	protein_coding	-0.181999	0.155824	-1.16797	0.242817	0.499505	No	OK	212.654	225.97	199.338	217.71	224.761	235.44	205.266	198.628	194.121
ABXK18_14095	TolC family protein	CP160799:3152530-3153882	-	protein_coding	-0.158052	0.135764	-1.16416	0.244359	0.50233	No	OK	1292.34	1363.53	1221.14	1289.43	1258.88	1542.3	1123.88	1196.81	1342.73
ABXK18_04395	DEAD/DEAH box helicase	CP160799:971350-973119	+	protein_coding	0.173127	0.148794	1.16353	0.244613	0.502508	No	OK	2685.25	2523.78	2846.73	2697.81	2599.88	2273.64	3162.31	3012.69	2365.2
ABXK18_00275	YciI family protein	CP160799:57769-58077	+	protein_coding	-0.157039	0.135114	-1.16227	0.245128	0.503219	No	OK	2345.74	2473.03	2218.45	2584.46	2517.75	2316.86	2544.48	2008.46	2102.4
ABXK18_06060	hypothetical protein	CP160799:1368377-1368700	-	protein_coding	-0.344754	0.296786	-1.16162	0.245389	0.503409	No	OK	127.984	142.846	113.122	116.71	212.874	98.953	146.328	115.95	77.0879
leuS	leucine--tRNA ligase	CP160799:2230268-2232739	+	protein_coding	-0.185682	0.160373	-1.15782	0.246939	0.505545	No	OK	46191.8	49159.7	43224	53818.1	49060.5	44600.5	48936.6	46125	34610.4
katG	catalase/peroxidase HPI	CP160799:911147-913312	-	protein_coding	-0.159902	0.138112	-1.15777	0.246956	0.505545	No	OK	4211.61	4444.42	3978.8	4590.98	4061.9	4680.36	4535.15	3815.26	3585.99
katG	catalase/peroxidase HPI	CP160799:3394751-3397000	+	protein_coding	-0.159902	0.138112	-1.15777	0.246956	0.505545	No	OK	4211.61	4444.42	3978.8	4590.98	4061.9	4680.36	4535.15	3815.26	3585.99
ruvX	Holliday junction resolvase RuvX	CP160799:3002172-3002591	-	protein_coding	-0.166498	0.143832	-1.15758	0.247035	0.505545	No	OK	382.739	404.704	360.774	417.464	358.753	437.895	361.755	375.073	345.494
ABXK18_09300	hypothetical protein	CP160799:2081582-2081983	+	protein_coding	0.569234	0.491819	1.15741	0.247107	0.505545	No	OK	12.0272	9.62755	14.4268	8.97773	10.8058	9.09912	14.2263	17.1405	11.9136
hspQ	heat shock protein HspQ	CP160799:263910-264221	-	protein_coding	0.224828	0.194375	1.15667	0.247408	0.505815	No	OK	119.295	110.1	128.491	105.488	115.622	109.189	111.778	139.14	134.554
ABXK18_03790	hypothetical protein	CP160799:839546-840040	-	protein_coding	-0.290556	0.251618	-1.15475	0.248193	0.506672	No	OK	2984.06	3283.05	2685.06	3666.28	2530.72	3652.16	3724.25	2748.52	1582.41
ABXK18_01315	hypothetical protein	CP160799:283168-283359	-	protein_coding	-0.18349	0.158909	-1.15468	0.24822	0.506672	No	OK	3448.79	3667.92	3229.67	3125.37	3467.58	4410.8	3520	2874.55	3294.46
icmT	type IVB secretion system protein IcmT	CP160799:3140686-3140946	-	protein_coding	0.535105	0.463599	1.15424	0.248402	0.506672	No	OK	20.9794	16.9664	24.9924	16.8332	22.6922	11.3739	20.3233	41.3387	13.3152
ABXK18_00780	HlyD family secretion protein	CP160799:165945-167018	-	protein_coding	-0.164223	0.142309	-1.15399	0.248505	0.506672	No	OK	646.542	683.88	609.204	657.618	678.604	715.419	593.441	533.371	700.8
ABXK18_11865	diguanylate cyclase	CP160799:2651316-2652449	-	protein_coding	-0.228847	0.198618	-1.1522	0.249239	0.507822	No	OK	322.849	348.684	297.015	279.432	367.397	399.224	223.557	329.702	337.785
ABXK18_08635	MerR family transcriptional regulator	CP160799:1939379-1940326	+	protein_coding	-0.195349	0.169708	-1.15109	0.249696	0.508407	No	OK	245.58	262.115	229.045	252.499	230.164	303.683	253.026	214.76	219.35
flgD	flagellar hook assembly protein FlgD	CP160799:2323857-2324534	-	protein_coding	-0.230921	0.200953	-1.14913	0.250502	0.509365	No	OK	262.314	283.602	241.026	242.399	304.724	303.683	174.781	265.173	283.123
ABXK18_09320	hypothetical protein	CP160799:2085815-2086855	+	protein_coding	0.154318	0.134314	1.14893	0.250584	0.509365	No	OK	2391.68	2264.35	2519.01	2155.78	2269.22	2368.05	2183.74	2560.99	2812.31
ABXK18_07610	hypothetical protein	CP160799:1696662-1697612	+	protein_coding	0.147856	0.128737	1.14852	0.250755	0.509365	No	OK	1397.05	1325.23	1468.86	1380.33	1409.08	1186.3	1605.54	1408.54	1392.49
thrC	threonine synthase	CP160799:1906807-1908075	+	protein_coding	0.170918	0.148846	1.14829	0.250848	0.509365	No	OK	620.776	584.436	657.116	535.297	651.59	566.42	581.247	640.246	749.855
recG	ATP-dependent DNA helicase RecG	CP160799:1431980-1434052	-	protein_coding	0.235174	0.204997	1.14721	0.251295	0.509926	No	OK	3105.01	2853.01	3357.01	2819.01	3166.1	2573.91	2393.07	3159.89	4518.05
ABXK18_09645	nucleoside phosphorylase	CP160799:2159122-2160003	-	protein_coding	-0.174419	0.152198	-1.146	0.251795	0.510594	No	OK	337.253	358.018	316.488	370.331	330.657	373.064	279.446	319.619	350.4
lem23	Dot/Icm T4SS effector Lem23	CP160799:889088-890185	-	protein_coding	-0.247199	0.215806	-1.14547	0.252015	0.510641	No	OK	121.925	132.454	111.397	108.855	137.234	151.273	88.4065	128.049	117.734
ABXK18_07720	IS3 family transposase	CP160799:1728556-1728717	-	protein_coding	-0.526934	0.460156	-1.14512	0.25216	0.510641	No	OK	14.8306	17.4845	12.1767	11.2222	16.2087	25.0226	14.2263	11.0909	11.2128
ABXK18_10500	1-(5-phosphoribosyl)-5-[(5- phosphoribosylamino)methylideneamino] imidazole-4-carboxamide isomerase	CP160799:2344137-2344856	+	protein_coding	0.209195	0.183016	1.14304	0.253022	0.511578	No	OK	704.402	652.945	755.859	761.985	599.722	597.13	913.534	779.386	574.656
rpmJ	50S ribosomal protein L36	CP160799:3227230-3227343	-	protein_coding	0.257992	0.225766	1.14274	0.253147	0.511578	No	OK	518.55	472.045	565.055	659.863	412.781	343.492	654.411	590.841	449.913
ABXK18_12905	acetoacetate decarboxylase	CP160799:2883383-2884147	-	protein_coding	0.219629	0.192219	1.1426	0.253204	0.511578	No	OK	129.001	119.218	138.783	105.488	114.541	137.624	131.086	147.206	138.058
legA2	Dot/Icm type IV secretion system effector LegA2	CP160799:1115333-1116928	+	protein_coding	0.186228	0.163035	1.14226	0.253347	0.511578	No	OK	511.402	478.739	544.065	525.197	519.759	391.262	489.792	524.296	618.105
ABXK18_02470	class I SAM-dependent methyltransferase	CP160799:542613-543413	+	protein_coding	0.267805	0.234517	1.14194	0.253478	0.511578	No	OK	87.1856	79.2181	95.1531	76.3107	89.6881	71.6556	72.1478	108.892	104.419
ABXK18_15000	hypothetical protein	CP160799:3326581-3327534	-	protein_coding	0.262883	0.230569	1.14015	0.254223	0.512399	No	OK	243.382	221.792	264.971	244.643	218.277	202.456	200.185	219.801	374.928
ABXK18_11900	peptide chain release factor 3	CP160799:2657631-2659211	-	protein_coding	-0.177223	0.15544	-1.14014	0.254228	0.512399	No	OK	3343.56	3548	3139.12	3361.04	3608.06	3674.91	3407.21	3527.91	2482.23
ABXK18_12140	transglutaminase-like cysteine peptidase	CP160799:2701066-2701800	-	protein_coding	0.166143	0.146206	1.13636	0.255806	0.514993	No	OK	504.143	475.668	532.617	487.042	445.199	494.765	475.566	511.189	611.097
ABXK18_02955	DUF494 family protein	CP160799:657091-657528	-	protein_coding	0.217241	0.191259	1.13585	0.25602	0.514993	No	OK	1512.17	1398.04	1626.3	1623.85	1215.65	1354.63	1814.87	1905.61	1158.42
ABXK18_15865	TrbI/VirB10 family protein	CP160799:3515925-3517016	+	protein_coding	-0.264324	0.232759	-1.13561	0.25612	0.514993	No	OK	85.3397	92.8453	77.8342	85.2884	88.6075	104.64	94.5035	76.6279	62.3712
ABXK18_05060	secondary thiamine-phosphate synthase enzyme YjbQ	CP160799:1120194-1120598	+	protein_coding	0.280802	0.247378	1.13511	0.256328	0.514993	No	OK	70.9921	64.0336	77.9506	76.3107	69.1571	46.633	73.164	85.7023	74.9855
ABXK18_05615	conjugal transfer protein TrbF	CP160799:1276233-1276931	-	protein_coding	0.372892	0.32854	1.135	0.256376	0.514993	No	OK	34.2809	29.6598	38.9019	26.9332	31.3368	30.7095	43.6952	46.38	26.6304
ABXK18_15920	hypothetical protein	CP160799:3527888-3528247	-	protein_coding	0.221796	0.195844	1.13252	0.257417	0.516736	No	OK	246.896	227.966	265.825	262.599	207.471	213.829	207.298	326.677	263.501
ABXK18_08280	hypothetical protein	CP160799:1855565-1855759	+	protein_coding	-0.34879	0.308319	-1.13126	0.257944	0.517193	No	OK	123.86	138.319	109.402	149.255	138.314	127.388	168.684	104.859	54.6624
ABXK18_09265	preprotein translocase subunit SecD	CP160799:2073942-2074355	-	protein_coding	-0.199449	0.176324	-1.13115	0.257991	0.517193	No	OK	162.402	173.385	151.418	179.555	163.168	177.433	168.684	148.214	137.357
ABXK18_08815	lpg1578 family Dot/Icm T4SS effector	CP160799:1977573-1978022	+	protein_coding	0.40133	0.355119	1.13013	0.258421	0.517469	No	OK	35.3677	30.7455	39.9899	25.811	34.5786	31.8469	27.4365	32.2644	60.2688
ABXK18_11745	trypsin-like peptidase domain-containing protein	CP160799:2625754-2626845	-	protein_coding	-0.158299	0.140087	-1.13	0.258475	0.517469	No	OK	1395.31	1471.21	1319.42	1370.23	1454.46	1588.93	1453.12	1387.37	1117.78
secD	protein translocase subunit SecD	CP160799:1468177-1470033	+	protein_coding	0.272433	0.241363	1.12872	0.259014	0.517732	No	OK	7459.63	6757	8162.27	8808.27	5969.12	5493.6	10427.9	8841.45	5217.45
mavC	Dot/Icm T4SS effector MavC	CP160799:1221434-1222882	-	protein_coding	-0.180626	0.160031	-1.1287	0.259025	0.517732	No	OK	343.137	364.982	321.293	360.231	325.255	409.461	324.157	282.313	357.408
ABXK18_02540	NAD(P)-dependent oxidoreductase	CP160799:561288-562232	+	protein_coding	0.164754	0.146042	1.12812	0.259268	0.517732	No	OK	4860.95	4584.22	5137.67	4622.41	4816.14	4314.12	4449.79	4922.33	6040.89
ABXK18_00255	DUF3592 domain-containing protein	CP160799:54301-54768	-	protein_coding	0.186073	0.164951	1.12805	0.259299	0.517732	No	OK	523.931	490.611	557.251	427.564	559.74	484.528	508.083	502.114	661.555
dnaN	DNA polymerase III subunit beta	CP160799:183533-184636	-	protein_coding	0.149343	0.132539	1.12678	0.259835	0.518456	No	OK	681.492	646.743	716.242	674.452	608.366	657.412	666.605	684.61	797.51
ABXK18_06530	YggS family pyridoxal phosphate-dependent enzyme	CP160799:1455100-1455795	-	protein_coding	-0.229072	0.203544	-1.12542	0.260411	0.519259	No	OK	188.526	203.041	174.01	186.288	199.907	222.929	168.684	218.793	134.554
ABXK18_12655	hypothetical protein	CP160799:2814957-2815394	-	protein_coding	0.218174	0.194174	1.1236	0.261181	0.520447	No	OK	3645.86	3370.21	3921.51	3371.14	2998.61	3740.88	4649.98	4384.93	2729.61
ABXK18_13080	MFS transporter	CP160799:2945004-2946272	-	protein_coding	0.189595	0.169097	1.12122	0.262195	0.522119	No	OK	993.55	927.815	1059.28	910.117	864.464	1008.87	1241.76	1132.28	803.817
ABXK18_13010	malic enzyme-like NAD(P)-binding protein	CP160799:2912468-2913703	-	protein_coding	-0.170794	0.152558	-1.11954	0.26291	0.523194	No	OK	5740.47	6079.32	5401.63	6361.84	6132.29	5743.82	5302.36	6405.49	4497.03
ABXK18_00140	M3 family metallopeptidase	CP160799:18988-21000	-	protein_coding	-0.158964	0.142165	-1.11817	0.263496	0.524013	No	OK	1326.36	1400.04	1252.68	1382.57	1423.12	1394.44	1194	1081.86	1482.19
ABXK18_11440	protein LphB	CP160799:2547942-2549489	-	protein_coding	0.261018	0.233598	1.11738	0.263832	0.52425	No	OK	921.841	839.181	1004.5	682.307	1004.94	830.295	721.478	837.866	1454.16
yjgA	ribosome biogenesis factor YjgA	CP160799:158055-158534	-	protein_coding	-0.139807	0.125155	-1.11706	0.263967	0.52425	No	OK	908.744	952.928	864.561	852.884	1003.86	1002.04	853.58	838.874	901.228
ubiB	ubiquinone biosynthesis regulatory protein kinase UbiB	CP160799:298607-300256	-	protein_coding	0.164568	0.147503	1.11569	0.264555	0.525069	No	OK	12203.5	11508.7	12898.2	10374.9	12247.3	11903.9	11503	12152.6	15039.2
ABXK18_14755	phosphotransferase	CP160799:3267354-3268331	+	protein_coding	-0.144748	0.12999	-1.11353	0.26548	0.526556	No	OK	1983.29	2082.35	1884.23	2276.98	2130.9	1839.16	1946.98	1953	1752.7
ABXK18_04125	APC family permease	CP160799:913643-915250	+	protein_coding	0.235067	0.211366	1.11213	0.266083	0.527035	No	OK	91.0871	83.7967	98.3775	74.0662	88.6075	88.7165	98.5682	90.7436	105.821
ABXK18_05265	hypothetical protein	CP160799:1181815-1182429	-	protein_coding	0.26899	0.241997	1.11154	0.266335	0.527035	No	OK	105.811	95.7947	115.826	129.055	82.1241	76.2052	132.102	117.967	97.4111
legK1	Dot/Icm type IV secretion system effector kinase LegK1	CP160799:2083045-2084634	-	protein_coding	0.237053	0.213269	1.11152	0.266344	0.527035	No	OK	6902.54	6337.26	7467.82	5486.51	7279.87	6245.41	5958.8	6054.61	10390.1
ABXK18_07100	pilin	CP160799:1591245-1591658	+	protein_coding	-0.204158	0.183706	-1.11133	0.266427	0.527035	No	OK	151.673	162.144	141.203	162.721	159.926	163.784	133.118	164.347	126.144
ABXK18_03425	DSD1 family PLP-dependent enzyme	CP160799:756614-757744	+	protein_coding	-0.229145	0.206417	-1.11011	0.266952	0.527459	No	OK	615.134	663.371	566.897	795.651	558.66	635.801	711.317	587.817	401.558
ABXK18_04935	cbb3-type cytochrome c oxidase subunit I	CP160799:1088367-1090709	-	protein_coding	0.177203	0.159641	1.11001	0.266994	0.527459	No	OK	397.819	373.202	422.437	420.831	359.833	338.942	489.792	387.173	390.345
ABXK18_14120	DUF2975 domain-containing protein	CP160799:3156677-3157216	+	protein_coding	-0.285349	0.257245	-1.10925	0.267322	0.527758	No	OK	321.404	352.693	290.115	474.697	283.112	300.271	398.337	279.289	192.72
ABXK18_09375	D-alanyl-D-alanine carboxypeptidase	CP160799:2098454-2100100	-	protein_coding	0.150093	0.135418	1.10837	0.267703	0.527906	No	OK	881.016	835.075	926.956	928.072	851.497	725.655	988.73	892.312	899.827
ABXK18_09400	transporter	CP160799:2103925-2104743	-	protein_coding	0.191128	0.172458	1.10826	0.26775	0.527906	No	OK	179.956	168.33	191.582	173.943	171.812	159.235	174.781	185.52	214.445
ABXK18_15795	SprT family zinc-dependent metalloprotease	CP160799:3506145-3506876	+	protein_coding	0.18511	0.167408	1.10574	0.268839	0.529703	No	OK	235.352	220.606	250.098	246.887	198.827	216.104	235.751	234.925	279.619
ABXK18_09680	3-5 exonuclease	CP160799:2166815-2167585	+	protein_coding	0.124618	0.112816	1.10461	0.269327	0.530251	No	OK	1048.26	1003.28	1093.24	986.428	1016.83	1006.59	1081.2	1050.61	1147.91
ABXK18_12810	dipeptide ABC transporter ATP-binding protein	CP160799:2859269-2861077	-	protein_coding	-0.145132	0.131427	-1.10428	0.269472	0.530251	No	OK	726.463	763.406	689.52	816.973	751.003	722.243	680.832	630.164	757.564
cpxA	two-component system sensor histidine kinase CpxA	CP160799:2135563-2136930	+	protein_coding	0.15244	0.138154	1.10341	0.269849	0.530644	No	OK	807.846	765.425	850.268	852.884	778.017	665.373	791.594	850.973	908.236
ABXK18_15545	hypothetical protein	CP160799:3454544-3454786	-	protein_coding	0.444362	0.40325	1.10195	0.270484	0.531542	No	OK	20.6598	17.5336	23.7859	21.3221	10.8058	20.473	18.291	29.2396	23.8272
ABXK18_06950	phenylacetate--CoA ligase family protein	CP160799:1556157-1557638	-	protein_coding	0.297231	0.269845	1.10149	0.270684	0.531586	No	OK	275.982	248.155	303.809	216.588	257.178	270.699	193.072	246.016	472.339
msbA	lipid A export permease/ATP-binding protein MsbA	CP160799:1693923-1695689	+	protein_coding	0.160956	0.146434	1.09917	0.271693	0.533218	No	OK	1894.54	1789.29	1999.8	1655.27	2073.63	1638.98	1833.17	1909.65	2256.57
ABXK18_09825	coniferyl aldehyde dehydrogenase	CP160799:2192249-2193637	-	protein_coding	0.14132	0.129107	1.0946	0.273693	0.53653	No	OK	1314.86	1250.75	1378.97	1274.84	1359.37	1118.05	1371.83	1281.5	1483.59
ABXK18_04990	acyl-CoA dehydrogenase	CP160799:1101829-1103520	+	protein_coding	-0.182345	0.166602	-1.09449	0.27374	0.53653	No	OK	537.661	571.951	503.372	655.374	597.561	462.918	452.194	483.966	573.955
virB9	P-type conjugative transfer protein VirB9	CP160799:3474664-3475416	-	protein_coding	-0.259677	0.237497	-1.09339	0.274223	0.536698	No	OK	127.68	139.097	116.263	111.099	125.347	180.845	144.296	93.7684	110.726
virB9	P-type conjugative transfer protein VirB9	CP160799:3515176-3515928	+	protein_coding	-0.259677	0.237497	-1.09339	0.274223	0.536698	No	OK	127.68	139.097	116.263	111.099	125.347	180.845	144.296	93.7684	110.726
ABXK18_09275	adenylate/guanylate cyclase domain-containing protein	CP160799:2074825-2076120	-	protein_coding	0.249803	0.228558	1.09295	0.274414	0.536698	No	OK	108.495	99.238	117.752	71.8218	116.703	109.189	100.601	123.008	129.648
ABXK18_14135	sugar porter family MFS transporter	CP160799:3159104-3160525	-	protein_coding	0.247446	0.226415	1.09289	0.274442	0.536698	No	OK	223.409	204.321	242.498	268.21	213.955	130.8	248.961	224.842	253.689
ABXK18_10915	GNAT family N-acetyltransferase	CP160799:2446445-2446918	+	protein_coding	-0.185279	0.169623	-1.0923	0.274702	0.536698	No	OK	617.094	656.589	577.599	521.83	691.571	756.365	511.132	662.428	559.238
ABXK18_00570	hypothetical protein	CP160799:123693-124691	-	protein_coding	-0.155492	0.142359	-1.09225	0.274723	0.536698	No	OK	2033.19	2142.84	1923.54	2213.01	1962.33	2253.17	2146.14	1622.29	2002.18
ABXK18_13175	Lpg1974 family pore-forming outer membrane protein	CP160799:2968617-2969708	-	protein_coding	0.245248	0.224626	1.09181	0.274918	0.536727	No	OK	319.585	292.166	347.004	335.543	246.372	294.584	479.631	303.487	257.894
ABXK18_03885	metallophosphoesterase	CP160799:857441-858352	-	protein_coding	0.249185	0.228425	1.09088	0.275325	0.537171	No	OK	395.503	361.061	429.946	414.098	275.548	393.537	545.682	454.726	289.43
ABXK18_03735	MFS transporter	CP160799:829556-830719	-	protein_coding	0.234948	0.215852	1.08847	0.276388	0.538894	No	OK	160.156	147.382	172.93	127.933	167.49	146.723	126.005	189.553	203.232
pyrE	orotate phosphoribosyltransferase	CP160799:2334895-2335530	+	protein_coding	-0.160323	0.147414	-1.08757	0.276786	0.539317	No	OK	1412.78	1490.61	1334.95	1415.11	1482.56	1574.15	1563.88	1330.91	1110.07
ABXK18_11620	type 4a pilus biogenesis protein PilO	CP160799:2600988-2601584	-	protein_coding	0.213098	0.19604	1.08701	0.277031	0.539443	No	OK	135.915	126.017	145.813	144.766	127.508	105.777	150.393	130.066	156.979
ABXK18_12660	hypothetical protein	CP160799:2815460-2815864	-	protein_coding	-0.271441	0.249845	-1.08644	0.277286	0.539588	No	OK	18645.1	20393.4	16896.8	21338.9	18458.5	21382.9	21999	19515.9	9175.57
ABXK18_12005	hypothetical protein	CP160799:2677829-2678110	+	protein_coding	-0.164095	0.151337	-1.0843	0.27823	0.540559	No	OK	4829.96	5104.1	4555.82	5237.38	4544.92	5529.99	5374.51	4137.91	4155.04
ABXK18_01125	pyridoxal-phosphate dependent enzyme	CP160799:244264-245214	-	protein_coding	-0.185498	0.171099	-1.08416	0.278294	0.540559	No	OK	8758.48	9320.55	8196.41	9605.05	7848.25	10508.4	9974.69	7296.79	7317.75
ABXK18_08380	lpg1666 family Dot/Icm T4SS effector	CP160799:1875940-1877343	+	protein_coding	-0.207763	0.191648	-1.08408	0.278327	0.540559	No	OK	3141.64	3367.88	2915.41	3031.1	4235.87	2836.65	2416.44	2744.49	3585.29
ABXK18_01085	LbtU family siderophore porin	CP160799:235609-237201	+	protein_coding	-0.218788	0.201917	-1.08355	0.278565	0.540668	No	OK	18481.4	19879.7	17083.2	17470.7	17703.1	24465.3	21204.4	17364.3	12681
lptE	LPS assembly lipoprotein LptE	CP160799:2232840-2233331	+	protein_coding	0.172069	0.159038	1.08193	0.279283	0.540942	No	OK	928.545	872.916	984.174	969.594	931.46	717.693	928.777	1139.34	884.409
ABXK18_09175	cation:proton antiporter	CP160799:2052762-2053934	+	protein_coding	-0.167275	0.154641	-1.0817	0.279388	0.540942	No	OK	669.234	708.358	630.11	699.14	807.193	618.74	621.894	551.519	716.918
ABXK18_06000	hypothetical protein	CP160799:1357338-1357547	+	protein_coding	0.290444	0.268618	1.08125	0.279585	0.540942	No	OK	258.987	233.48	284.493	208.732	274.467	217.242	207.298	204.677	441.504
ABXK18_11565	LidA	CP160799:2586547-2588736	+	protein_coding	-0.175623	0.16246	-1.08102	0.279688	0.540942	No	OK	9501.82	10080.1	8923.52	9460.28	9887.31	10892.8	8293.95	7519.62	10957
icmM	type IVB secretion system protein IcmM/DotJ	CP160799:3134279-3134563	-	protein_coding	-0.207159	0.191643	-1.08096	0.279715	0.540942	No	OK	441.864	474.067	409.661	426.442	552.176	443.582	322.125	386.164	520.694
ABXK18_08240	APC family permease	CP160799:1844266-1845660	-	protein_coding	0.19892	0.184058	1.08075	0.279809	0.540942	No	OK	4715.27	4390.18	5040.37	4806.45	4137.54	4226.54	6114.28	5352.86	3653.97
ABXK18_12580	DUF2147 domain-containing protein	CP160799:2799203-2799637	-	protein_coding	-0.14684	0.135915	-1.08038	0.279972	0.540942	No	OK	537.341	564.574	510.108	597.019	557.579	539.123	466.421	565.635	498.268
ABXK18_09070	pyruvate, water dikinase regulatory protein	CP160799:2029600-2030415	-	protein_coding	-0.180102	0.166813	-1.07967	0.28029	0.541207	No	OK	300.678	319.292	282.063	323.198	280.951	353.728	327.206	254.082	264.902
lspG	GspG family T2SS major pseudopilin variant LspG	CP160799:2215052-2215474	+	protein_coding	0.157985	0.146408	1.07907	0.280555	0.541368	No	OK	2659.48	2514.32	2804.65	2215.25	2852.73	2474.96	2481.48	2809.02	3123.46
fabZ	3-hydroxyacyl-ACP dehydratase FabZ	CP160799:3068814-3069266	-	protein_coding	0.226008	0.20962	1.07818	0.280953	0.541786	No	OK	2725.12	2511.68	2938.56	3156.79	2458.32	1919.92	3302.54	3366.59	2146.55
ABXK18_07175	DUF3488 and transglutaminase-like domain-containing protein	CP160799:1608649-1610637	-	protein_coding	0.180989	0.168196	1.07606	0.281901	0.543263	No	OK	331.136	310.802	351.471	318.709	333.899	279.798	337.367	301.47	415.574
pncA	bifunctional nicotinamidase/pyrazinamidase	CP160799:3302229-3302849	-	protein_coding	0.244097	0.227147	1.07462	0.282544	0.543952	No	OK	175.562	160.309	190.815	132.421	185.86	162.647	219.492	219.801	133.152
ABXK18_02850	cell division protein ZipA C-terminal FtsZ-binding domain-containing protein	CP160799:631298-632077	+	protein_coding	0.167687	0.156097	1.07425	0.282711	0.543952	No	OK	732.189	690.193	774.186	628.441	736.955	705.182	648.314	756.196	918.047
ABXK18_10665	MFS transporter	CP160799:2384229-2385515	-	protein_coding	0.136443	0.127108	1.07345	0.283071	0.543952	No	OK	1037.59	988.219	1086.96	1005.51	984.408	974.744	1037.51	1224.03	999.34
ABXK18_10405	bifunctional helix-turn-helix transcriptional regulator/GNAT family N-acetyltransferase	CP160799:2328824-2329783	-	protein_coding	-0.207115	0.192954	-1.07339	0.283095	0.543952	No	OK	153.208	163.817	142.598	178.432	168.57	144.449	146.328	162.33	119.136
ABXK18_04360	malate dehydrogenase	CP160799:963988-964980	+	protein_coding	-0.178501	0.166321	-1.07323	0.283168	0.543952	No	OK	14875	15793.5	13956.4	15882.7	14624.6	16873.2	17073.6	13545	11250.6
ABXK18_04000	diguanylate cyclase	CP160799:883950-885647	+	protein_coding	-0.177357	0.165365	-1.07252	0.283487	0.543983	No	OK	500.113	531.354	468.872	489.286	533.806	570.97	376.998	473.883	555.734
ABXK18_06765	methionine--tRNA ligase	CP160799:1504650-1506209	-	protein_coding	0.200771	0.187219	1.07238	0.283548	0.543983	No	OK	1051.57	978.039	1125.09	1148.03	836.369	949.721	1276.31	1273.43	825.542
ccmC	heme ABC transporter permease CcmC	CP160799:2672587-2673342	-	protein_coding	-0.185182	0.172823	-1.07151	0.283941	0.544387	No	OK	617.427	656.35	578.503	658.741	669.959	640.351	603.603	696.709	435.196
rnc	ribonuclease III	CP160799:1641202-1641876	+	protein_coding	0.12173	0.113728	1.07036	0.284457	0.545026	No	OK	940.049	900.452	979.647	924.706	864.464	912.187	1008.04	949.783	981.119
ABXK18_12985	aromatic amino acid transport family protein	CP160799:2906102-2907292	+	protein_coding	0.14963	0.139856	1.06988	0.284673	0.54508	No	OK	3361.95	3188.31	3535.58	3028.86	3362.76	3173.32	3254.78	3228.45	4123.5
ABXK18_05185	SDR family NAD(P)-dependent oxidoreductase	CP160799:1146489-1157831	-	protein_coding	0.145813	0.136354	1.06937	0.284904	0.54508	No	OK	41633.8	39532.2	43735.5	37130.8	38440.5	43025.2	40812.3	40842.7	49551.4
ABXK18_14965	efflux transporter outer membrane subunit	CP160799:3319681-3321027	-	protein_coding	-0.15905	0.148821	-1.06874	0.285189	0.54508	No	OK	1309.42	1382.07	1236.77	1538.56	1197.28	1410.36	1214.32	1083.88	1412.11
ABXK18_09165	D-alanyl-D-alanine carboxypeptidase family protein	CP160799:2050201-2051424	-	protein_coding	-0.160362	0.150056	-1.06868	0.285214	0.54508	No	OK	1483.79	1565.7	1401.88	1742.8	1548.47	1405.81	1640.09	1351.07	1214.49
tolQ	protein TolQ	CP160799:1980260-1980937	+	protein_coding	-0.157134	0.147115	-1.0681	0.285473	0.545227	No	OK	559.688	589.882	529.494	604.874	517.598	647.175	592.425	513.205	482.851
ABXK18_04235	iron-containing redox enzyme family protein	CP160799:940206-941600	+	protein_coding	0.161047	0.150921	1.0671	0.285928	0.545746	No	OK	1523.74	1438.66	1608.83	1326.46	1332.35	1657.18	1447.02	1871.33	1508.12
ABXK18_05720	DUF4156 domain-containing protein	CP160799:1300646-1301020	+	protein_coding	-0.181721	0.170363	-1.06667	0.286121	0.545766	No	OK	231.112	245.798	216.425	285.043	222.599	229.753	227.621	194.595	227.059
ABXK18_10730	hypothetical protein	CP160799:2400269-2401741	+	protein_coding	0.169386	0.15905	1.06499	0.286882	0.54687	No	OK	712.096	670.669	753.522	573.452	740.197	698.358	629.007	779.386	852.172
ABXK18_11370	hypothetical protein	CP160799:2530446-2530943	-	protein_coding	-0.398445	0.374676	-1.06344	0.287584	0.547755	No	OK	24.9318	28.272	21.5916	40.3998	20.531	23.8852	22.3557	24.1983	18.2208
ABXK18_12665	efflux RND transporter periplasmic adaptor subunit	CP160799:2816105-2817367	+	protein_coding	-0.145286	0.136656	-1.06315	0.287713	0.547755	No	OK	2724.45	2861.23	2587.67	3111.9	2772.77	2699.03	2955.01	2398.65	2409.35
ABXK18_12115	hypothetical protein	CP160799:2695520-2695708	-	protein_coding	-0.232329	0.21864	-1.06261	0.28796	0.547875	No	OK	114.109	123.29	104.929	102.122	121.025	146.723	122.956	86.7105	105.12
ABXK18_04730	amino acid dehydrogenase	CP160799:1039131-1040204	-	protein_coding	-0.226435	0.213183	-1.06217	0.28816	0.547908	No	OK	20188	21768.7	18607.3	23534	16740.3	25031.7	24521.1	17172.7	14128.1
dotC	type IVB secretion system protein DotC	CP160799:566043-566954	-	protein_coding	0.170757	0.160912	1.06118	0.288608	0.548411	No	OK	11424.2	10749.4	12099.1	10487.1	11562.2	10199	9792.8	12026.5	14477.8
ABXK18_07265	hypothetical protein	CP160799:1627838-1628152	-	protein_coding	-0.479893	0.453084	-1.05917	0.289522	0.549798	No	OK	18.2679	21.5198	15.016	20.1999	21.6116	22.7478	6.097	15.1239	23.8272
ABXK18_14900	helicase HerA-like domain-containing protein	CP160799:3304338-3305837	-	protein_coding	0.124856	0.118079	1.0574	0.290331	0.550984	No	OK	1296.72	1240.65	1352.78	1341.05	1161.62	1219.28	1410.44	1301.67	1346.24
ABXK18_07865	rhodanese-like domain-containing protein	CP160799:1756189-1756560	-	protein_coding	-0.281382	0.266681	-1.05512	0.291369	0.552602	No	OK	62.2325	67.9462	56.5188	66.2107	64.8348	72.793	71.1317	58.4792	39.9456
nadB	L-aspartate oxidase	CP160799:2732094-2733743	+	protein_coding	0.147835	0.140171	1.05467	0.291575	0.552643	No	OK	5250.32	4981.51	5519.13	4647.1	5698.98	4598.47	5017.83	5952.78	5586.77
ubiG	bifunctional 2-polyprenyl-6-hydroxyphenol methylase/3-demethylubiquinol 3-O-methyltransferase UbiG	CP160799:1838170-1838862	+	protein_coding	-0.143101	0.135925	-1.0528	0.292435	0.553272	No	OK	390.277	409.395	371.158	390.531	422.507	415.148	394.273	365.999	353.203
ABXK18_02810	NAD(P)/FAD-dependent oxidoreductase	CP160799:619198-620379	-	protein_coding	0.160557	0.152513	1.05275	0.292457	0.553272	No	OK	924.97	873.982	975.958	775.451	985.489	861.005	853.58	939.7	1134.59
ABXK18_02660	polyprenyl synthetase family protein	CP160799:584786-585754	-	protein_coding	0.132348	0.125718	1.05274	0.292462	0.553272	No	OK	5870.13	5600.9	6139.36	5632.4	5105.74	6064.57	6532.94	6081.84	5803.32
argH	argininosuccinate lyase	CP160799:3086656-3087891	-	protein_coding	-0.222912	0.212452	-1.04923	0.294071	0.555964	No	OK	102.477	110.065	94.8886	96.5106	119.944	113.739	102.633	102.843	79.1903
ABXK18_10820	hypothetical protein	CP160799:2420817-2421197	+	protein_coding	0.601835	0.573919	1.04864	0.294343	0.556126	No	OK	10.8945	8.54827	13.2407	4.48886	8.64464	12.5113	18.291	15.1239	6.3072
ABXK18_06420	ZIP family metal transporter	CP160799:1428004-1428762	-	protein_coding	-0.133466	0.127469	-1.04704	0.295079	0.557164	No	OK	1275.99	1334.41	1217.57	1253.52	1393.95	1355.77	1267.16	1307.72	1077.83
ABXK18_12250	linear amide C-N hydrolase	CP160799:2725738-2726736	+	protein_coding	0.178304	0.170388	1.04646	0.295348	0.557191	No	OK	233.27	219.105	247.435	243.521	198.827	214.967	261.155	212.743	268.406
ABXK18_05945	serine hydrolase domain-containing protein	CP160799:1344940-1347096	-	protein_coding	-0.194433	0.185846	-1.04621	0.295466	0.557191	No	OK	879.434	937.966	820.902	824.829	1042.76	946.309	871.871	995.154	595.68
ABXK18_15570	DUF4411 family protein	CP160799:3457582-3458079	+	protein_coding	0.166433	0.159175	1.0456	0.295746	0.557205	No	OK	436.257	411.534	460.981	365.842	393.331	475.429	441.016	418.429	523.497
ABXK18_11410	multidrug DMT transporter permease	CP160799:2538914-2540059	-	protein_coding	0.220273	0.210713	1.04537	0.295851	0.557205	No	OK	89.0414	82.2221	95.8607	78.5551	90.7687	77.3426	90.4388	101.834	95.3087
ABXK18_07090	BolA/IbaG family iron-sulfur metabolism protein	CP160799:1590018-1590335	-	protein_coding	-0.152523	0.145966	-1.04492	0.296058	0.557205	No	OK	2240.87	2358.91	2122.84	2120.99	2247.61	2708.13	2074	2385.55	1908.98
ABXK18_01360	bifunctional methionine sulfoxide reductase B/A protein	CP160799:295797-296666	+	protein_coding	-0.151965	0.145494	-1.04448	0.296264	0.557205	No	OK	483.135	509.073	457.197	482.553	530.565	514.101	407.483	440.61	523.497
ABXK18_07590	quinone-dependent dihydroorotate dehydrogenase	CP160799:1692032-1693033	+	protein_coding	0.122359	0.117193	1.04408	0.296447	0.557205	No	OK	1951.77	1869.17	2034.36	1745.05	2014.2	1848.26	1961.2	2036.69	2105.2
ABXK18_11955	cytochrome c-type biogenesis protein	CP160799:2669128-2669529	-	protein_coding	0.386457	0.370337	1.04353	0.296704	0.557205	No	OK	26.0776	22.4931	29.6621	14.5888	32.4174	20.473	30.485	33.2726	25.2288
ABXK18_10470	YerC/YecD family TrpR-related protein	CP160799:2338941-2339237	+	protein_coding	-0.287099	0.275253	-1.04304	0.296931	0.557205	No	OK	122.3	134.087	110.512	179.555	112.38	110.327	108.73	149.223	73.5839
ABXK18_13805	ABC transporter substrate-binding protein	CP160799:3090394-3091128	-	protein_coding	-0.429083	0.411407	-1.04296	0.296965	0.557205	No	OK	18.6857	21.5222	15.8491	28.0554	19.4504	17.0609	11.1778	18.1487	18.2208
ABXK18_13190	CoA-binding protein	CP160799:2971606-2972007	+	protein_coding	-0.162982	0.156342	-1.04247	0.297193	0.557283	No	OK	1154.41	1219.52	1089.31	1220.97	1035.2	1402.4	1255.98	955.832	1056.1
ABXK18_05530	DUF2779 domain-containing protein	CP160799:1259458-1261398	-	protein_coding	0.250057	0.240743	1.03869	0.298951	0.560083	No	OK	112.298	102.986	121.611	89.7773	92.9299	126.25	98.5682	107.884	158.381
ABXK18_06840	EbhA	CP160799:1526877-1528127	-	protein_coding	-0.240881	0.232088	-1.03789	0.299322	0.560083	No	OK	738.596	799.689	677.504	925.828	621.333	851.905	951.132	616.048	465.331
ABXK18_13455	polyhydroxyalkanoate synthesis regulator DNA-binding domain-containing protein	CP160799:3021710-3022108	-	protein_coding	0.295312	0.284562	1.03778	0.299374	0.560083	No	OK	63.5795	57.0445	70.1144	53.8664	41.062	76.2052	58.9377	89.7353	61.6704
queE	7-carboxy-7-deazaguanine synthase QueE	CP160799:1423119-1423772	+	protein_coding	0.232619	0.224184	1.03763	0.299444	0.560083	No	OK	520.204	477.982	562.426	508.364	567.304	358.278	499.954	761.238	426.086
ABXK18_11760	hypothetical protein	CP160799:2628281-2628937	-	protein_coding	-0.233669	0.225447	-1.03647	0.299983	0.560083	No	OK	241.44	261.404	221.476	208.732	325.255	250.226	187.991	183.504	292.934
map	type I methionyl aminopeptidase	CP160799:3429159-3429920	+	protein_coding	-0.132741	0.128132	-1.03597	0.300218	0.560083	No	OK	6098.92	6378.89	5818.96	5912.96	6612.07	6611.65	5773.86	6377.26	5305.75
map	type I methionyl aminopeptidase	CP160799:1815644-1816408	-	protein_coding	-0.132741	0.128132	-1.03597	0.300218	0.560083	No	OK	6098.92	6378.89	5818.96	5912.96	6612.07	6611.65	5773.86	6377.26	5305.75
ABXK18_14355	N-formylglutamate amidohydrolase	CP160799:3199395-3200138	+	protein_coding	0.156437	0.151045	1.0357	0.300344	0.560083	No	OK	2361.85	2234.31	2489.39	1953.78	2499.38	2249.76	2158.34	2463.18	2846.65
ABXK18_04370	peroxiredoxin	CP160799:966130-966669	+	protein_coding	-0.232169	0.224184	-1.03562	0.30038	0.560083	No	OK	80.6798	87.19	74.1696	74.0662	89.6881	97.8156	80.2772	66.5453	75.6863
purF	amidophosphoribosyltransferase	CP160799:1862325-1863824	+	protein_coding	0.178611	0.17251	1.03537	0.300496	0.560083	No	OK	1564.26	1468.01	1660.5	1293.91	1678.14	1431.97	1322.03	1631.37	2028.11
ABXK18_05435	TolC family protein	CP160799:1233471-1234796	+	protein_coding	0.136944	0.132294	1.03515	0.300601	0.560083	No	OK	661.752	630.699	692.804	588.041	680.765	623.29	651.363	669.486	757.564
ABXK18_11005	hypothetical protein	CP160799:2468017-2468868	+	protein_coding	0.476173	0.460145	1.03483	0.300747	0.560083	No	OK	1880.87	1573.45	2188.29	1578.96	1645.72	1495.67	1371.83	1519.45	3673.59
mdcH	malonate decarboxylase subunit epsilon	CP160799:858473-859420	-	protein_coding	0.152801	0.147943	1.03283	0.301682	0.561339	No	OK	346.678	328.361	364.994	363.598	293.918	327.568	385.127	346.842	363.014
ABXK18_09775	metal-binding protein	CP160799:2185049-2185477	-	protein_coding	-0.136232	0.131933	-1.03259	0.301797	0.561339	No	OK	936.107	979.754	892.461	940.417	964.958	1033.89	915.566	979.022	782.793
ABXK18_04920	lpg2239 family Dot/Icm T4SS effector	CP160799:1081728-1085585	-	protein_coding	-0.165014	0.159967	-1.03154	0.302286	0.561898	No	OK	6620.07	6998.92	6241.22	6612.1	6553.72	7830.93	5702.73	5469.82	7551.11
ABXK18_09970	saccharopine dehydrogenase C-terminal domain-containing protein	CP160799:2227425-2228513	-	protein_coding	-0.21825	0.21176	-1.03065	0.302706	0.56233	No	OK	4316.79	4642.22	3991.37	5921.93	4028.4	3976.32	4832.89	4277.05	2864.17
ABXK18_13740	isoprenyl transferase	CP160799:3075707-3076423	-	protein_coding	0.132999	0.129273	1.02883	0.303562	0.563569	No	OK	1557.2	1485.23	1629.17	1485.81	1554.95	1414.91	1496.81	1846.13	1544.56
ABXK18_00630	hypothetical protein	CP160799:134552-134950	-	protein_coding	-0.164538	0.160084	-1.02783	0.304032	0.563823	No	OK	687.934	727.838	648.03	704.752	732.633	746.128	559.908	581.767	802.415
ABXK18_05785	hypothetical protein	CP160799:1319433-1319633	-	protein_coding	-0.195159	0.189893	-1.02773	0.304076	0.563823	No	OK	1971.57	2105.32	1837.82	1940.31	1923.43	2452.21	1815.89	1370.23	2327.36
ABXK18_03780	GNAT family N-acetyltransferase	CP160799:838286-838744	-	protein_coding	-0.142984	0.139223	-1.02701	0.304414	0.5641	No	OK	644.57	676.687	612.453	684.552	584.594	760.914	615.797	590.841	630.72
ABXK18_14955	Lpg0257 family Dot/Icm type IV secretion system effector	CP160799:3317605-3318597	-	protein_coding	-0.211947	0.20656	-1.02608	0.304855	0.564331	No	OK	157.713	169.523	145.903	212.099	158.845	137.624	141.247	131.074	165.389
ABXK18_03260	hypothetical protein	CP160799:722590-723159	+	protein_coding	-0.168355	0.164138	-1.0257	0.305035	0.564331	No	OK	367.008	388.371	345.646	378.187	392.25	394.675	410.531	282.313	344.093
ABXK18_09580	chorismate lyase	CP160799:2143240-2143776	-	protein_coding	-0.242354	0.236317	-1.02555	0.305105	0.564331	No	OK	334.209	361.685	306.734	355.742	319.852	409.461	399.354	333.735	187.113
ABXK18_11380	Y-family DNA polymerase	CP160799:2533413-2534690	-	protein_coding	0.207326	0.203	1.02131	0.307106	0.567681	No	OK	560.71	520.763	600.658	387.164	515.437	659.686	474.55	639.238	688.185
mpl	UDP-N-acetylmuramate:L-alanyl-gamma-D-glutamyl- meso-diaminopimelate ligase	CP160799:1775487-1776854	+	protein_coding	0.124192	0.121671	1.02071	0.30739	0.567855	No	OK	2538.28	2429.16	2647.4	2309.52	2278.94	2699.03	2627.81	2668.87	2645.52
ABXK18_10235	ATP-binding protein	CP160799:2294222-2295637	+	protein_coding	0.169166	0.166054	1.01874	0.308325	0.569231	No	OK	1545.3	1455.37	1635.23	1253.52	1457.7	1654.9	1422.63	1487.19	1995.88
efp	elongation factor P	CP160799:3278112-3278681	+	protein_coding	-0.143672	0.141253	-1.01712	0.309095	0.570298	No	OK	5035.24	5285.37	4785.1	5666.07	5080.89	5109.16	5566.56	4483.74	4305.01
ABXK18_02150	hypothetical protein	CP160799:478247-479725	+	protein_coding	-0.226615	0.223067	-1.0159	0.309676	0.5704	No	OK	250.067	270.214	229.921	255.865	286.354	268.424	155.474	223.834	310.454
ABXK18_06680	amidohydrolase family protein	CP160799:1483821-1485134	+	protein_coding	0.32298	0.317963	1.01578	0.309735	0.5704	No	OK	117.932	105.179	130.685	141.399	84.2852	89.8538	103.649	81.6692	206.736
ABXK18_12875	transporter substrate-binding domain-containing protein	CP160799:2878554-2879306	+	protein_coding	-0.189671	0.186743	-1.01568	0.309782	0.5704	No	OK	843.844	899.956	787.732	925.828	935.782	838.257	679.816	632.18	1051.2
hisC	histidinol-phosphate transaminase	CP160799:2341417-2342511	+	protein_coding	-0.16002	0.157592	-1.0154	0.309913	0.5704	No	OK	7652.91	8076.52	7229.3	8575.97	6885.45	8768.14	8327.49	7157.65	6202.78
hisC	histidinol-phosphate transaminase	CP160799:1471531-1472640	-	protein_coding	-0.16002	0.157592	-1.0154	0.309913	0.5704	No	OK	7652.91	8076.52	7229.3	8575.97	6885.45	8768.14	8327.49	7157.65	6202.78
ABXK18_13075	MFS transporter	CP160799:2943708-2944991	-	protein_coding	0.162525	0.160128	1.01497	0.310121	0.570433	No	OK	3637.94	3432.65	3843.24	3176.99	3704.23	3416.72	4326.84	4178.24	3024.65
ABXK18_08520	polysaccharide deacetylase family protein	CP160799:1915184-1916074	-	protein_coding	0.268317	0.264574	1.01415	0.310513	0.570801	No	OK	50.4537	45.7186	55.1888	51.6219	38.9009	46.633	60.97	53.4379	51.1584
ABXK18_12530	peptide MFS transporter	CP160799:2788406-2789914	+	protein_coding	0.176948	0.174566	1.01364	0.310753	0.570891	No	OK	1566.64	1471.29	1661.98	1536.31	1536.58	1340.98	1498.85	1351.07	2136.04
ABXK18_12375	ABC transporter ATP-binding protein	CP160799:2755916-2757340	-	protein_coding	0.1417	0.140033	1.0119	0.311584	0.571959	No	OK	9832.77	9350.14	10315.4	8628.72	10737.7	8683.98	9630.21	11170.5	10145.5
rnt	ribonuclease T	CP160799:229457-230080	-	protein_coding	-0.163735	0.161854	-1.01163	0.311717	0.571959	No	OK	314.235	331.752	296.717	355.742	297.159	342.355	286.559	340.793	262.8
ABXK18_01190	Lpg2936 family Dot/Icm T4SS effector methyltransferase	CP160799:258477-259211	+	protein_coding	-0.152845	0.151184	-1.01099	0.312023	0.572059	No	OK	648.405	682.902	613.908	731.685	672.121	644.9	688.961	503.123	649.641
ABXK18_06040	DUF2895 family protein	CP160799:1366709-1367356	-	protein_coding	-0.310487	0.307196	-1.01071	0.312154	0.572059	No	OK	144.16	159.213	129.107	157.11	220.438	100.09	140.231	171.405	75.6863
ABXK18_15520	hypothetical protein	CP160799:3450930-3451481	-	protein_coding	0.34767	0.344184	1.01013	0.312435	0.572222	No	OK	31.3511	27.553	35.1491	19.0777	23.7728	39.8087	39.6305	34.2809	31.536
coq7	2-polyprenyl-3-methyl-6-methoxy-1, 4-benzoquinone monooxygenase	CP160799:150837-151478	+	protein_coding	-0.172907	0.17141	-1.00874	0.313101	0.573091	No	OK	1641.93	1740.85	1543	1585.69	1956.93	1679.93	1340.32	1336.96	1951.73
ABXK18_10960	multidrug transporter	CP160799:2457375-2457497	+	protein_coding	-0.281164	0.279458	-1.00611	0.314364	0.574825	No	OK	61.0619	66.9377	55.1861	46.0108	62.6736	92.1286	59.9538	54.4461	51.1584
ABXK18_05625	conjugal transfer protein TrbD	CP160799:1279459-1279758	-	protein_coding	-0.391331	0.389136	-1.00564	0.314589	0.574825	No	OK	21.9114	24.8095	19.0133	17.9555	29.1757	27.2974	25.4042	14.1157	17.52
ABXK18_12520	N-acetyl sugar amidotransferase	CP160799:2786007-2787362	-	protein_coding	-0.166927	0.166038	-1.00535	0.314727	0.574825	No	OK	49095.5	51932.1	46258.9	54791.1	49859	51146.2	56969.4	44639.8	37167.6
vipA	Dot/Icm T4SS effector VipA	CP160799:3186357-3187415	+	protein_coding	-0.177951	0.177084	-1.00489	0.314948	0.574825	No	OK	3264.96	3466.71	3063.22	3166.89	3190.95	4042.29	2838.15	2530.74	3820.76
phaC	class I poly(R)-hydroxyalkanoic acid synthase	CP160799:2990153-2991895	+	protein_coding	-0.192012	0.191101	-1.00477	0.31501	0.574825	No	OK	1990.65	2123.49	1857.81	1748.41	1974.22	2647.85	1598.43	1652.54	2322.45
ABXK18_07035	oxidative damage protection protein	CP160799:1575850-1576119	-	protein_coding	-0.140592	0.140143	-1.0032	0.315764	0.575205	No	OK	1191.67	1249.06	1134.28	1283.81	1194.04	1269.33	1221.43	1238.15	943.276
ABXK18_15885	hypothetical protein	CP160799:3520954-3521646	-	protein_coding	-0.223937	0.223234	-1.00315	0.315788	0.575205	No	OK	138.642	149.538	127.747	112.222	156.684	179.708	101.617	142.165	139.459
ABXK18_10555	MBL fold metallo-hydrolase	CP160799:2354960-2357347	-	protein_coding	-0.16506	0.164543	-1.00314	0.315795	0.575205	No	OK	1529.65	1617.15	1442.15	1253.52	1745.14	1852.81	1549.65	1278.48	1498.31
ABXK18_12555	hypothetical protein	CP160799:2794003-2795190	-	protein_coding	0.149034	0.148724	1.00209	0.3163	0.575274	No	OK	789.387	749.13	829.644	809.118	767.212	671.06	795.659	728.973	964.3
ABXK18_07440	rhodanese-like domain-containing protein	CP160799:1659556-1659906	-	protein_coding	-0.224154	0.223733	-1.00188	0.316402	0.575274	No	OK	131.683	141.675	121.691	178.432	133.992	112.602	146.328	112.925	105.821
neuA	CMP-N,N-diacetyllegionaminic acid synthase	CP160799:2783897-2784595	-	protein_coding	0.147216	0.146996	1.00149	0.31659	0.575274	No	OK	827.972	785.406	870.539	819.218	793.146	743.853	800.739	1036.49	774.383
ABXK18_15780	DUF2188 domain-containing protein	CP160799:3500667-3500801	+	protein_coding	0.318544	0.318079	1.00146	0.316603	0.575274	No	OK	35.5461	31.4582	39.6339	35.9109	34.5786	23.8852	44.7113	43.3553	30.8352
ABXK18_06105	LexA family transcriptional regulator	CP160799:1373322-1373984	+	protein_coding	-0.164352	0.164299	-1.00032	0.317155	0.575926	No	OK	650.366	687.906	612.825	769.84	701.296	592.58	528.407	577.734	732.335
ABXK18_00990	M4 family metallopeptidase	CP160799:213704-215365	+	protein_coding	-0.200272	0.200478	-0.998974	0.317807	0.576514	No	OK	1108.35	1185.58	1031.12	921.339	1447.98	1187.44	785.497	1025.4	1282.46
ABXK18_01030	MBL fold metallo-hydrolase	CP160799:225399-226166	+	protein_coding	0.152623	0.152842	0.998564	0.318006	0.576514	No	OK	380.538	360.815	400.262	368.087	366.317	348.041	341.432	407.338	452.016
ABXK18_10435	HPF/RaiA family ribosome-associated protein	CP160799:2333329-2333901	-	protein_coding	-0.221187	0.221681	-0.997772	0.31839	0.576514	No	OK	189.442	204.383	174.501	166.088	193.424	253.638	164.619	138.132	220.752
ABXK18_08680	RES family NAD+ phosphorylase	CP160799:1950514-1951191	+	protein_coding	-0.16955	0.169964	-0.997561	0.318492	0.576514	No	OK	257.497	272.972	242.022	274.943	275.548	268.424	254.042	196.611	275.414
ABXK18_13380	hypothetical protein	CP160799:3006378-3006824	-	protein_coding	0.264467	0.265153	0.997412	0.318564	0.576514	No	OK	56.9354	51.5297	62.3412	49.3775	54.029	51.1826	57.9215	78.6444	50.4576
ABXK18_03200	nucleotidyl transferase AbiEii/AbiGii toxin family protein	CP160799:707685-708413	+	protein_coding	0.323756	0.324643	0.997266	0.318635	0.576514	No	OK	33.5413	29.781	37.3017	33.6665	22.6922	32.9843	30.485	46.38	35.04
dapF	diaminopimelate epimerase	CP160799:3212193-3213026	+	protein_coding	0.146322	0.146847	0.996428	0.319042	0.576852	No	OK	2484.05	2358.78	2609.32	2452.04	2364.31	2259.99	2237.6	2491.42	3098.94
cpxR	two-component system response regulator CpxR	CP160799:2134890-2135570	+	protein_coding	0.138226	0.138769	0.996086	0.319208	0.576852	No	OK	1661.27	1581.94	1740.6	1567.74	1769.99	1408.09	1542.54	1808.82	1870.43
rpsA	30S ribosomal protein S1	CP160799:2151625-2153301	-	protein_coding	0.182172	0.183034	0.99529	0.319595	0.577203	No	OK	13009.1	12188.5	13829.8	14025.5	10963.6	11576.4	17152.9	13602.5	10734.1
orn	oligoribonuclease	CP160799:496874-497437	+	protein_coding	-0.161678	0.162683	-0.993823	0.320309	0.577954	No	OK	1385.74	1462.65	1308.83	1598.04	1451.22	1338.71	1515.1	1392.41	1018.96
ABXK18_04840	DUF692 domain-containing protein	CP160799:1061239-1062102	+	protein_coding	0.137518	0.138398	0.99364	0.320398	0.577954	No	OK	773.468	737.089	809.847	784.429	725.069	701.77	706.236	813.667	909.638
minD	septum site-determining protein MinD	CP160799:1808519-1809349	-	protein_coding	-0.13901	0.14021	-0.991443	0.321469	0.579537	No	OK	13913.6	14583.8	13243.5	14098.4	15122.7	14530.2	14160.3	11128.2	14442.1
ubiH	2-octaprenyl-6-methoxyphenyl hydroxylase	CP160799:102583-103785	-	protein_coding	0.12782	0.128996	0.990885	0.321742	0.579678	No	OK	3962.58	3787.25	4137.92	3472.14	3924.67	3964.94	3727.3	4458.53	4227.92
dotA	type IVB secretion system protein DotA	CP160799:551246-554353	+	protein_coding	-0.132163	0.133624	-0.989068	0.32263	0.580928	No	OK	26299.4	27503.3	25095.5	26705.4	31205	24599.5	24004.9	25065.4	26216.2
ABXK18_02835	C1 family peptidase	CP160799:625781-626842	+	protein_coding	-0.113788	0.115254	-0.987277	0.323507	0.582156	No	OK	1082.91	1125.38	1040.44	1162.62	1164.87	1048.67	1057.83	1053.63	1009.85
hisG	ATP phosphoribosyltransferase	CP160799:2339234-2340115	+	protein_coding	0.227153	0.230589	0.985098	0.324576	0.583668	No	OK	182.009	167.277	196.741	193.021	162.087	146.723	222.541	235.933	131.75
ABXK18_11225	hypothetical protein	CP160799:2507123-2507554	+	protein_coding	-0.338851	0.344092	-0.984769	0.324738	0.583668	No	OK	53.4441	59.7919	47.0963	41.522	38.9009	98.953	50.8083	39.3222	51.1584
ABXK18_07195	YchJ family protein	CP160799:1614365-1614844	-	protein_coding	-0.183361	0.186516	-0.98308	0.325568	0.58481	No	OK	288.937	306.833	271.041	341.154	294.998	284.348	337.367	257.107	218.649
ABXK18_04800	acetate/propionate family kinase	CP160799:1053004-1054122	-	protein_coding	0.13328	0.135719	0.982024	0.326088	0.585391	No	OK	524.071	500.318	547.824	485.919	488.422	526.612	529.423	507.156	606.892
ABXK18_03985	serine hydrolase	CP160799:879055-880134	-	protein_coding	0.158875	0.161993	0.980753	0.326715	0.586165	No	OK	276.619	261.408	291.83	258.11	247.453	278.661	332.287	253.074	290.131
rluD	23S rRNA pseudouridine(1911/1915/1917) synthase RluD	CP160799:2246719-2247684	+	protein_coding	0.15892	0.162296	0.9792	0.327481	0.587156	No	OK	877.241	828.548	925.934	916.85	880.673	688.121	909.469	1077.83	790.502
ABXK18_01170	lysophospholipid acyltransferase family protein	CP160799:254332-255180	+	protein_coding	-0.139481	0.142497	-0.978838	0.32766	0.587156	No	OK	481.383	504.281	458.485	481.431	501.389	530.024	520.277	439.602	415.574
murU	N-acetylmuramate alpha-1-phosphate uridylyltransferase MurU	CP160799:3268328-3268990	+	protein_coding	0.122056	0.124876	0.977423	0.32836	0.588057	No	OK	1231.69	1179.21	1284.18	1235.56	1103.27	1198.81	1361.66	1335.95	1154.92
flgE	flagellar hook protein FlgE	CP160799:2322430-2323743	-	protein_coding	-0.235436	0.241088	-0.976556	0.328789	0.588473	No	OK	153.595	166.39	140.8	116.71	210.713	171.746	112.795	135.107	174.499
fabG	3-oxoacyl-ACP reductase FabG	CP160799:2181056-2181802	-	protein_coding	0.169539	0.173826	0.975338	0.329393	0.588887	No	OK	2241.65	2109.79	2373.51	2606.91	2059.59	1662.86	2585.13	2456.13	2079.27
ABXK18_15555	addiction module antidote protein	CP160799:3455605-3455919	-	protein_coding	0.276002	0.282993	0.975294	0.329414	0.588887	No	OK	60.9202	55.2032	66.6371	46.0108	39.9815	79.6173	59.9538	70.5783	69.3792
icmB	type IVB secretion system protein IcmB/DotO	CP160799:3123660-3126689	-	protein_coding	-0.12696	0.130376	-0.973798	0.330157	0.5897	No	OK	9344.65	9755.04	8934.26	10107.8	10054.8	9102.54	9148.55	9708.55	7945.66
lptA	lipopolysaccharide transport periplasmic protein LptA	CP160799:2691890-2692399	+	protein_coding	0.14728	0.151276	0.973583	0.330263	0.5897	No	OK	4904.27	4654.62	5153.92	4183.62	5130.59	4649.65	4507.72	4924.35	6029.68
ABXK18_06260	DNA topology modulation protein	CP160799:1403131-1403634	-	protein_coding	0.164776	0.169639	0.971333	0.331383	0.591273	No	OK	308.293	290.613	325.973	255.865	355.511	260.462	310.947	341.801	325.171
ABXK18_07705	Thivi_2564 family membrane protein	CP160799:1724971-1725168	+	protein_coding	-0.309892	0.319221	-0.970776	0.33166	0.591273	No	OK	49.4911	54.5221	44.4601	75.1885	49.7067	38.6713	51.8245	51.4214	30.1344
ABXK18_06520	YggT family protein	CP160799:1453395-1453970	-	protein_coding	0.197428	0.203443	0.970432	0.331831	0.591273	No	OK	6752.66	6291.9	7213.42	5919.69	6122.57	6833.44	6881.48	5110.88	9647.91
ABXK18_04065	YdgA family protein	CP160799:898984-900342	+	protein_coding	-0.165574	0.170666	-0.970162	0.331966	0.591273	No	OK	223.68	236.849	210.51	226.688	250.695	233.165	213.395	178.462	239.673
hisH	imidazole glycerol phosphate synthase subunit HisH	CP160799:2784608-2785249	-	protein_coding	0.170306	0.175605	0.969825	0.332133	0.591273	No	OK	840.058	789.956	890.161	865.228	759.648	744.991	989.747	1023.39	657.35
hisH	imidazole glycerol phosphate synthase subunit HisH	CP160799:2343544-2344143	+	protein_coding	0.170306	0.175605	0.969825	0.332133	0.591273	No	OK	840.058	789.956	890.161	865.228	759.648	744.991	989.747	1023.39	657.35
ABXK18_12925	DUF692 domain-containing protein	CP160799:2888143-2889012	+	protein_coding	0.177139	0.182826	0.968893	0.332599	0.591748	No	OK	500.295	470.127	530.463	492.653	478.697	439.033	524.342	401.288	665.76
ABXK18_14905	HD domain-containing protein	CP160799:3305972-3306568	-	protein_coding	0.154064	0.159144	0.968076	0.333006	0.592121	No	OK	421.903	399.336	444.47	363.598	354.43	479.979	435.936	474.891	422.582
leo	omptin family outer membrane protease Leo	CP160799:915378-916304	+	protein_coding	-0.221652	0.229221	-0.966981	0.333554	0.592742	No	OK	203.476	219.489	187.464	162.721	240.969	254.775	178.845	143.173	240.374
ABXK18_04215	hypothetical protein	CP160799:937106-937303	+	protein_coding	-0.215584	0.223063	-0.966472	0.333808	0.592757	No	OK	264.153	283.575	244.732	298.509	226.922	325.294	332.287	205.685	196.224
flhB	flagellar biosynthesis protein FlhB	CP160799:1736502-1737650	+	protein_coding	-0.135893	0.140651	-0.96617	0.333959	0.592757	No	OK	431.965	451.941	411.99	435.42	492.744	427.659	444.065	411.371	380.534
ABXK18_09160	D-amino acid aminotransferase	CP160799:2049352-2050188	-	protein_coding	-0.123623	0.128046	-0.965453	0.334318	0.593042	No	OK	786.405	819.864	752.946	900.017	796.387	763.189	803.788	736.031	719.02
rdgB	RdgB/HAM1 family non-canonical purine NTP pyrophosphatase	CP160799:807797-808381	-	protein_coding	0.110195	0.114251	0.964498	0.334796	0.593538	No	OK	2091.88	2012.15	2171.61	1911.13	1990.43	2134.88	2077.05	2230.28	2207.52
ABXK18_03580	zinc-dependent alcohol dehydrogenase family protein	CP160799:795811-796797	-	protein_coding	-0.323956	0.336394	-0.963025	0.335535	0.594337	No	OK	36.4477	40.8253	32.07	43.7664	38.9009	39.8087	31.5012	19.157	45.552
ABXK18_01090	nodulation protein NfeD	CP160799:237407-238912	+	protein_coding	-0.19735	0.204973	-0.962807	0.335644	0.594337	No	OK	119.436	127.645	111.226	136.91	144.798	101.228	112.795	103.851	117.034
ABXK18_06265	DUF4440 domain-containing protein	CP160799:1403767-1404114	+	protein_coding	-0.223721	0.232681	-0.96149	0.336306	0.595156	No	OK	92.2959	99.0303	85.5616	100.999	99.4133	96.6782	93.4874	100.826	62.3712
ABXK18_07190	monovalent cation:proton antiporter-2 (CPA2) family protein	CP160799:1612540-1614345	-	protein_coding	0.147365	0.153704	0.958759	0.33768	0.597234	No	OK	3679.01	3491.44	3866.59	3378.99	4148.35	2946.98	3610.44	3771.91	4217.41
ABXK18_00295	squalene/phytoene synthase family protein	CP160799:63684-64721	-	protein_coding	-0.190665	0.199007	-0.95808	0.338023	0.597486	No	OK	339.13	361.191	317.07	377.065	342.544	363.965	426.79	258.115	266.304
ABXK18_13305	TVP38/TMEM64 family protein	CP160799:2995190-2995873	+	protein_coding	0.210423	0.219801	0.957335	0.338398	0.597797	No	OK	430.541	399.65	461.432	382.676	461.408	354.866	316.028	446.66	621.609
gatA	Asp-tRNA(Asn)/Glu-tRNA(Gln) amidotransferase subunit GatA	CP160799:1794174-1795625	-	protein_coding	-0.13563	0.141885	-0.955915	0.339115	0.598709	No	OK	3421.38	3581.95	3260.8	3047.94	4131.06	3566.86	3168.41	3409.94	3204.06
ABXK18_03100	nucleotidyltransferase domain-containing protein	CP160799:691062-691694	+	protein_coding	0.337114	0.352815	0.9555	0.339325	0.598726	No	OK	35.6073	31.3395	39.8751	37.0331	41.062	15.9235	36.582	49.4048	33.6384
ABXK18_12410	class I SAM-dependent methyltransferase	CP160799:2763704-2764423	-	protein_coding	-0.1316	0.138018	-0.953499	0.340337	0.600158	No	OK	1990.85	2081.24	1900.47	2362.26	1869.4	2012.04	1989.65	2000.39	1711.35
ABXK18_13735	phosphatidate cytidylyltransferase	CP160799:3074899-3075696	-	protein_coding	0.137385	0.144239	0.952479	0.340854	0.600715	No	OK	360.595	343.546	377.644	317.587	369.558	343.492	392.24	346.842	393.849
flgC	flagellar basal body rod protein FlgC	CP160799:2324545-2324967	-	protein_coding	-0.283468	0.297925	-0.951474	0.341364	0.601259	No	OK	163.704	180.298	147.11	151.499	165.329	224.066	101.617	102.843	236.87
ABXK18_01930	helix-turn-helix domain-containing protein	CP160799:430930-431319	+	protein_coding	0.242101	0.25462	0.95083	0.341691	0.60148	No	OK	56.766	51.953	61.5789	43.7664	52.9484	59.1443	69.0993	57.4709	58.1664
ABXK18_05995	hypothetical protein	CP160799:1356992-1357324	-	protein_coding	-0.222882	0.234529	-0.95034	0.341939	0.601564	No	OK	187.573	202.442	172.704	180.677	235.566	191.082	176.813	114.942	226.358
ABXK18_15415	hypothetical protein	CP160799:3428312-3428791	+	protein_coding	0.177343	0.186869	0.949023	0.342609	0.602387	No	OK	201.923	189.703	214.144	180.677	226.922	161.509	189.007	213.752	239.673
ABXK18_10655	uridine kinase	CP160799:2382015-2382701	-	protein_coding	0.224562	0.23708	0.947196	0.343539	0.603491	No	OK	1910.51	1761.77	2059.25	1980.71	1245.91	2058.68	2282.31	2566.03	1329.42
ugpE	sn-glycerol-3-phosphate ABC transporter permease UgpE	CP160799:1801791-1802618	+	protein_coding	-0.183746	0.194031	-0.946996	0.343641	0.603491	No	OK	214.775	228.739	200.811	184.043	270.145	232.028	174.781	193.586	234.067
ABXK18_03280	lpg2546 family Dot/Icm T4SS effector	CP160799:725730-727139	+	protein_coding	-0.218791	0.231328	-0.945804	0.344248	0.604204	No	OK	182.498	196.518	168.478	127.933	219.358	242.264	149.377	163.338	192.72
ABXK18_08055	NAD(P)H-quinone oxidoreductase	CP160799:1799795-1800766	-	protein_coding	-0.165795	0.175674	-0.943765	0.34529	0.60545	No	OK	1078.14	1140.46	1015.82	917.973	1319.39	1184.02	992.795	840.89	1213.78
ABXK18_04230	flavin reductase family protein	CP160799:939566-940201	+	protein_coding	-0.236513	0.250645	-0.94362	0.345364	0.60545	No	OK	60.9215	65.6928	56.1503	74.0662	61.5931	61.4191	65.0347	56.4627	46.9536
vpdA	Dot/Icm type IV secretion system effector VdpA	CP160799:881595-883592	-	protein_coding	-0.235049	0.249874	-0.940673	0.346872	0.607738	No	OK	163.304	176.889	149.718	125.688	215.035	189.944	104.665	155.272	189.216
ABXK18_00525	hypothetical protein	CP160799:116843-117073	-	protein_coding	-0.263257	0.280498	-0.938535	0.347969	0.609303	No	OK	44.9807	48.997	40.9643	39.2776	49.7067	58.0069	45.7275	39.3222	37.8432
ABXK18_08800	cytochrome b/b6 domain-containing protein	CP160799:1976112-1976246	+	protein_coding	-0.325892	0.347429	-0.938011	0.348239	0.609418	No	OK	31.5924	35.003	28.1818	35.9109	27.0145	42.0834	39.6305	23.19	21.7248
ABXK18_11055	helix-turn-helix transcriptional regulator	CP160799:2475440-2475757	+	protein_coding	-0.212376	0.226516	-0.937574	0.348463	0.609454	No	OK	85.1481	91.5224	78.7738	71.8218	102.655	100.09	76.2125	74.6114	85.4975
ABXK18_06870	diacylglycerol kinase family protein	CP160799:1535162-1536025	-	protein_coding	0.142766	0.152412	0.936711	0.348907	0.609458	No	OK	335.368	319.13	351.605	296.265	318.771	342.355	312.979	352.892	388.944
ABXK18_12425	radical SAM/SPASM domain-containing protein	CP160799:2767804-2768832	-	protein_coding	-0.127372	0.136028	-0.936364	0.349086	0.609458	No	OK	2407.24	2512.91	2301.56	2710.15	2394.56	2434.02	2555.66	2348.24	2000.78
ABXK18_08165	cytochrome C	CP160799:1825414-1825779	+	protein_coding	0.160156	0.171089	0.936095	0.349224	0.609458	No	OK	223.098	210.574	235.621	180.677	247.453	203.593	242.864	236.942	227.059
ralF	T4SS guanine nucleotide exchange effector RalF	CP160799:1539542-1540738	-	protein_coding	-0.185888	0.198677	-0.935627	0.349465	0.609458	No	OK	494.104	526.495	461.713	444.397	541.37	593.718	354.642	428.511	601.987
ABXK18_04865	GMP synthase	CP160799:1067167-1067865	+	protein_coding	0.198191	0.211836	0.935589	0.349485	0.609458	No	OK	175.139	163.192	187.086	127.933	173.973	187.669	146.328	220.809	194.121
ABXK18_15655	TrbI/VirB10 family protein	CP160799:3473576-3474667	-	protein_coding	-0.182511	0.196077	-0.930815	0.351949	0.61314	No	OK	224.528	238.279	210.777	262.599	203.149	249.089	245.912	223.834	162.585
ABXK18_01410	glycosyltransferase family 4 protein	CP160799:303165-304190	-	protein_coding	0.106272	0.114248	0.930188	0.352274	0.61314	No	OK	1614.24	1554.56	1673.91	1559.88	1581.97	1521.83	1802.68	1614.23	1604.83
metG	methionine--tRNA ligase	CP160799:324674-326686	+	protein_coding	0.157975	0.169856	0.930053	0.352343	0.61314	No	OK	4467.82	4222.93	4712.71	4808.69	4031.64	3828.46	5364.34	5098.78	3674.99
ABXK18_15430	EAL domain-containing protein	CP160799:3430025-3431113	+	protein_coding	0.173555	0.186636	0.929911	0.352417	0.61314	No	OK	214.395	201.691	227.099	166.088	195.585	243.402	237.783	199.636	243.878
ABXK18_12785	SulP family inorganic anion transporter	CP160799:2845707-2848013	+	protein_coding	0.137019	0.147715	0.927596	0.353617	0.61487	No	OK	2855.4	2719.42	2991.38	2409.4	2846.25	2902.62	3377.74	3048.98	2547.41
ABXK18_08525	GNAT family N-acetyltransferase	CP160799:1916078-1916926	-	protein_coding	0.323838	0.349708	0.926025	0.354433	0.61593	No	OK	34.033	30.4434	37.6226	21.3221	31.3368	38.6713	26.4203	35.2892	51.1584
tolA	cell envelope integrity protein TolA	CP160799:1981398-1982396	+	protein_coding	0.128342	0.138832	0.924441	0.355257	0.617003	No	OK	1716.85	1640.01	1793.7	1536.31	1623.03	1760.68	1947.99	1911.66	1521.44
sdbA	Dot/Icm T4SS effector SdbA	CP160799:3295794-3299147	-	protein_coding	-0.121826	0.131996	-0.922951	0.356033	0.617992	No	OK	2506.4	2612.1	2400.69	2374.61	2943.5	2518.18	2245.73	2551.91	2404.44
ABXK18_05455	diguanylate cyclase	CP160799:1240544-1242082	+	protein_coding	0.180731	0.195934	0.922407	0.356316	0.618125	No	OK	899.203	843.373	955.033	681.185	874.189	974.744	700.139	991.121	1173.84
ABXK18_11665	phosphatase PAP2 family protein	CP160799:2611773-2612411	-	protein_coding	-0.103327	0.112085	-0.921866	0.356599	0.618256	No	OK	1783.43	1847.46	1719.4	1783.2	1793.76	1965.41	1707.16	1687.83	1763.21
grxC	glutaredoxin 3	CP160799:1013156-1013410	-	protein_coding	0.130071	0.141391	0.919939	0.357605	0.619527	No	OK	2809.05	2682.14	2935.96	2987.34	2704.69	2354.4	2924.53	3238.54	2644.82
ABXK18_01025	glycerophosphodiester phosphodiesterase family protein	CP160799:224465-225247	+	protein_coding	0.127592	0.138737	0.919668	0.357746	0.619527	No	OK	2455.07	2347.05	2563.09	2103.03	2344.86	2593.25	2398.15	2408.74	2882.39
nuoK	NADH-quinone oxidoreductase subunit NuoK	CP160799:456755-457060	+	protein_coding	0.203205	0.22106	0.919228	0.357977	0.619567	No	OK	296.188	275.027	317.349	315.343	299.321	210.417	284.527	419.437	248.083
ABXK18_04725	class I SAM-dependent methyltransferase	CP160799:1038460-1039116	-	protein_coding	-0.152322	0.165845	-0.91846	0.358378	0.619669	No	OK	4669.9	4915.73	4424.06	5008.45	4189.41	5549.33	4907.07	4788.24	3576.88
ABXK18_13435	spore maturation protein	CP160799:3018691-3019224	-	protein_coding	-0.179202	0.195141	-0.918323	0.35845	0.619669	No	OK	112.576	119.496	105.656	111.099	118.864	128.525	115.843	98.8097	102.317
ankG	Dot/Icm T4SS effector AnkG/AnkZ/LegA7	CP160799:3176706-3178214	-	protein_coding	-0.215246	0.234762	-0.916871	0.35921	0.619866	No	OK	101.705	109.516	93.895	142.521	96.1716	89.8538	83.3257	89.7353	108.624
ABXK18_11905	ABC transporter ATP-binding protein	CP160799:2659421-2660800	+	protein_coding	-0.128591	0.140294	-0.916587	0.359359	0.619866	No	OK	561.934	586.816	537.052	533.053	667.798	559.596	514.18	570.676	526.3
ABXK18_13550	helix-turn-helix domain-containing protein	CP160799:3038416-3038697	-	protein_coding	0.217696	0.237682	0.91591	0.359714	0.619866	No	OK	447.429	413.303	481.555	511.73	363.075	365.102	631.04	510.18	303.446
ABXK18_15150	5-(carboxyamino)imidazole ribonucleotide synthase	CP160799:3371413-3372492	+	protein_coding	0.144037	0.157312	0.915613	0.35987	0.619866	No	OK	3094.27	2939.35	3249.19	3012.03	2948.9	2857.12	3370.63	3809.21	2567.73
ABXK18_05500	hypothetical protein	CP160799:1253345-1253746	+	protein_coding	-0.348754	0.380942	-0.915507	0.359926	0.619866	No	OK	36.0918	40.379	31.8045	29.1776	24.8533	67.106	28.4527	40.3305	26.6304
ABXK18_12960	ABC transporter permease	CP160799:2895839-2896960	-	protein_coding	0.135404	0.147905	0.91548	0.35994	0.619866	No	OK	309.503	295.305	323.701	282.798	297.159	305.958	317.044	299.454	354.605
asd	archaetidylserine decarboxylase	CP160799:220320-221171	+	protein_coding	-0.106397	0.116238	-0.915335	0.360016	0.619866	No	OK	993.918	1030.62	957.213	1048.15	1063.29	980.431	904.388	993.138	974.111
ABXK18_08080	alpha/beta hydrolase	CP160799:1804574-1805359	+	protein_coding	-0.140339	0.15359	-0.913722	0.360863	0.620967	No	OK	293.169	307.722	278.615	282.798	324.174	316.195	253.026	277.272	305.549
ABXK18_04815	BON domain-containing protein	CP160799:1057541-1057852	+	protein_coding	0.122515	0.134184	0.913039	0.361222	0.621227	No	OK	929.496	889.905	969.087	913.484	798.548	957.683	1076.12	914.493	916.646
ABXK18_00540	HipA domain-containing protein	CP160799:117792-118667	+	protein_coding	0.249058	0.273122	0.911892	0.361825	0.621907	No	OK	86.7412	79.4333	94.0491	53.8664	104.816	79.6173	70.1155	97.8014	114.23
nadC	carboxylating nicotinate-nucleotide diphosphorylase	CP160799:2720607-2721449	-	protein_coding	0.106139	0.116577	0.91046	0.36258	0.622846	No	OK	8333.2	8027.1	8639.3	7682.69	8399.35	7999.27	8401.67	8316.14	9200.1
ABXK18_14175	SCO family protein	CP160799:3168133-3168774	-	protein_coding	-0.175389	0.192941	-0.909033	0.363333	0.623781	No	OK	208.716	221.125	196.306	236.788	193.424	233.165	244.896	174.429	169.593
ABXK18_12420	IS3 family transposase	CP160799:2767370-2767619	-	protein_coding	0.164239	0.180817	0.908315	0.363712	0.6239	No	OK	139.734	131.74	147.728	136.91	127.508	130.8	138.199	161.322	143.664
lipB	lipoyl(octanoyl) transferase LipB	CP160799:2048486-2049085	-	protein_coding	-0.125135	0.137797	-0.90811	0.36382	0.6239	No	OK	806.596	841.59	771.603	774.329	973.602	776.838	731.64	788.461	794.707
ABXK18_03405	SidE phosphodiesterase domain-containing protein	CP160799:752397-754724	-	protein_coding	-0.115301	0.127077	-0.907332	0.364231	0.624247	No	OK	1853.56	1928.02	1779.1	1751.78	2029.33	2002.94	1675.66	1712.03	1949.62
ABXK18_10685	DMT family transporter	CP160799:2387899-2388936	-	protein_coding	0.174788	0.19273	0.906902	0.364459	0.624279	No	OK	150.608	141.401	159.816	113.344	166.409	144.449	157.506	166.363	155.577
ABXK18_05125	hypothetical protein	CP160799:1133852-1134433	+	protein_coding	0.200911	0.222041	0.904837	0.365552	0.625793	No	OK	125.574	116.688	134.46	120.077	125.347	104.64	107.714	174.429	121.238
ABXK18_11735	SDR family NAD(P)-dependent oxidoreductase	CP160799:2624137-2624880	-	protein_coding	0.130247	0.144183	0.903345	0.366343	0.626017	No	OK	6185.14	5906.73	6463.56	5961.21	5547.7	6211.29	6168.13	5664.42	7558.12
ABXK18_03150	hypothetical protein	CP160799:699891-700772	+	protein_coding	0.201644	0.22328	0.9031	0.366473	0.626017	No	OK	970.179	902.958	1037.4	675.574	828.805	1204.5	871.871	875.171	1365.16
ABXK18_03310	lpg2541 family Dot/Icm T4SS effector	CP160799:732026-732859	+	protein_coding	-0.173649	0.192322	-0.902906	0.366576	0.626017	No	OK	150.669	159.738	141.599	141.399	194.504	143.311	136.166	142.165	146.467
ABXK18_15690	VirB4 family type IV secretion/conjugal transfer ATPase	CP160799:3478430-3480910	-	protein_coding	0.33877	0.375232	0.902826	0.366618	0.626017	No	OK	27.8432	24.5199	31.1666	35.9109	19.4504	18.1982	41.6628	25.2065	26.6304
ABXK18_04775	amidohydrolase family protein	CP160799:1049257-1050495	+	protein_coding	-0.179688	0.199097	-0.902513	0.366784	0.626017	No	OK	113.628	120.79	106.466	126.81	127.508	108.052	113.811	92.7601	112.829
mmsB	3-hydroxyisobutyrate dehydrogenase	CP160799:41973-42869	+	protein_coding	0.13291	0.147314	0.902221	0.36694	0.626017	No	OK	1254.81	1197.07	1312.56	1371.35	1088.14	1131.7	1483.6	1146.39	1307.69
ABXK18_15800	S24 family peptidase	CP160799:3506866-3507549	-	protein_coding	0.126355	0.140175	0.901407	0.367372	0.626397	No	OK	321.878	307.763	335.992	302.998	294.998	325.294	343.464	333.735	330.777
ABXK18_00455	UbiH/UbiF/VisC/COQ6 family ubiquinone biosynthesis hydroxylase	CP160799:101423-102586	-	protein_coding	0.119941	0.13341	0.899041	0.368631	0.628185	No	OK	2245.31	2152.22	2338.39	1894.3	2265.98	2296.39	2424.57	2122.39	2468.22
pyrF	orotidine-5-phosphate decarboxylase	CP160799:2147946-2148635	-	protein_coding	0.120168	0.133786	0.898212	0.369072	0.628262	No	OK	2285.75	2190.1	2381.4	2145.68	2160.08	2264.54	2419.49	2667.86	2056.85
ABXK18_00240	nitrate/sulfonate/bicarbonate ABC transporter ATP-binding protein	CP160799:50253-51551	-	protein_coding	0.120974	0.13469	0.898162	0.369099	0.628262	No	OK	856.331	819.941	892.72	786.673	886.075	787.074	982.633	906.427	789.1
rpsO	30S ribosomal protein S15	CP160799:468360-468635	+	protein_coding	0.218606	0.243498	0.897774	0.369306	0.628262	No	OK	2373.73	2193.77	2553.7	2588.95	1901.82	2090.52	3192.8	3019.74	1448.55
ABXK18_12135	LapD/MoxY N-terminal periplasmic domain-containing protein	CP160799:2699131-2701050	-	protein_coding	0.154935	0.172738	0.896938	0.369752	0.628307	No	OK	208.048	197.067	219.029	228.932	183.699	178.57	201.201	221.818	234.067
ABXK18_11560	hypothetical protein	CP160799:2583180-2586305	+	protein_coding	-0.151964	0.169505	-0.896517	0.369977	0.628307	No	OK	6174.62	6499.61	5849.62	6113.83	7762.89	5622.12	4823.74	6508.33	6216.79
ABXK18_13070	phosphopentomutase	CP160799:2942488-2943711	-	protein_coding	0.129274	0.144225	0.896338	0.370072	0.628307	No	OK	556.154	530.753	581.555	534.175	513.275	544.81	614.781	637.221	492.662
ABXK18_10535	KUP/HAK/KT family potassium transporter	CP160799:2350725-2352599	+	protein_coding	-0.115298	0.12866	-0.896148	0.370174	0.628307	No	OK	5068.41	5270.7	4866.13	5467.44	5731.4	4613.26	4818.66	4984.85	4794.87
ABXK18_03475	multidrug efflux RND transporter permease subunit	CP160799:765044-768196	+	protein_coding	0.122432	0.136715	0.895525	0.370507	0.628515	No	OK	1171.5	1122.05	1220.96	1144.66	1035.2	1186.3	1334.23	1047.58	1281.06
ABXK18_13290	hypothetical protein	CP160799:2991944-2992327	+	protein_coding	-0.156965	0.175765	-0.89304	0.371836	0.630412	No	OK	255.763	270.057	241.468	256.987	251.775	301.408	248.961	198.628	276.816
ABXK18_15805	hypothetical protein	CP160799:3507704-3508573	+	protein_coding	-0.493099	0.552711	-0.892146	0.372315	0.630605	No	OK	12.6161	14.7649	10.4672	8.97773	20.531	14.7861	3.0485	17.1405	11.2128
ABXK18_02730	hypothetical protein	CP160799:598337-598996	-	protein_coding	0.116074	0.130122	0.892041	0.372371	0.630605	No	OK	1387.17	1331.92	1442.42	1426.34	1296.7	1272.74	1380.97	1321.83	1624.45
ABXK18_10195	hypothetical protein	CP160799:2287888-2288088	+	protein_coding	0.304285	0.341785	0.89028	0.373315	0.631609	No	OK	63.5925	57.2924	69.8927	49.3775	49.7067	72.793	46.7437	49.4048	113.53
ABXK18_13315	PA3496 family putative envelope integrity protein	CP160799:2996729-2996914	-	protein_coding	0.418888	0.470752	0.889828	0.373558	0.631609	No	OK	257.912	220.61	295.214	245.765	155.603	260.462	421.709	312.561	151.373
ABXK18_13335	YifB family Mg chelatase-like AAA ATPase	CP160799:2998561-3000072	+	protein_coding	-0.140836	0.158286	-0.889754	0.373598	0.631609	No	OK	262.546	275.154	249.939	299.632	274.467	251.363	276.397	237.95	235.469
rpsF	30S ribosomal protein S6	CP160799:1961610-1961948	+	protein_coding	0.371273	0.417551	0.889169	0.373912	0.631783	No	OK	2104.23	1834.81	2373.66	2476.73	1450.14	1577.56	3157.23	2640.64	1323.11
ABXK18_09945	EAL domain-containing protein	CP160799:2218204-2220582	+	protein_coding	0.193555	0.217857	0.888448	0.3743	0.63208	No	OK	291.411	272.303	310.519	208.732	287.434	320.744	236.767	297.437	397.353
ABXK18_04200	hypothetical protein	CP160799:933935-934369	-	protein_coding	-0.264587	0.297965	-0.887979	0.374552	0.632149	No	OK	63.0932	69.2556	56.9309	78.5551	73.4794	55.7321	48.776	39.3222	82.6943
ABXK18_06415	Maf family protein	CP160799:1427409-1428011	-	protein_coding	-0.126187	0.142464	-0.885747	0.375754	0.633574	No	OK	1748.77	1825.14	1672.4	1727.09	2129.82	1618.51	1538.48	1794.71	1684.02
ABXK18_09545	hypothetical protein	CP160799:2137108-2137911	+	protein_coding	-0.121281	0.137011	-0.885193	0.376053	0.633574	No	OK	3575.83	3726.43	3425.23	3263.4	4008.95	3906.94	3233.44	3260.72	3781.51
flgG	flagellar basal-body rod protein FlgG	CP160799:2320737-2321522	-	protein_coding	0.310508	0.350905	0.884879	0.376222	0.633574	No	OK	73.0265	65.5579	80.4951	49.3775	75.6406	71.6556	46.7437	59.4874	135.254
ABXK18_01620	hypothetical protein	CP160799:350133-350576	+	protein_coding	0.198836	0.224715	0.884837	0.376244	0.633574	No	OK	240.799	223.782	257.815	261.476	230.164	179.708	292.656	303.487	177.302
ABXK18_10745	lpg1148 family Dot/Icm T4SS effector	CP160799:2403960-2405474	-	protein_coding	-0.146932	0.166174	-0.884207	0.376584	0.63379	No	OK	1085.05	1140.82	1029.28	971.839	1111.92	1338.71	961.294	897.353	1229.2
ABXK18_03760	ATP-binding protein	CP160799:833980-835257	+	protein_coding	-0.181934	0.206043	-0.882991	0.377241	0.634538	No	OK	102.611	109.257	95.9646	120.077	95.091	112.602	86.3742	97.8014	103.718
ABXK18_00685	hypothetical protein	CP160799:143316-144077	-	protein_coding	-0.164606	0.186846	-0.880973	0.378332	0.636015	No	OK	183.043	193.912	172.174	176.188	204.23	201.318	161.571	148.214	206.736
ABXK18_07310	SPOR domain-containing protein	CP160799:1634582-1635115	+	protein_coding	0.206198	0.234223	0.880348	0.378671	0.636226	No	OK	801.169	744.517	857.821	588.041	849.336	796.173	583.28	767.287	1222.9
ABXK18_01660	amidase	CP160799:357852-359234	+	protein_coding	0.143588	0.163221	0.879718	0.379012	0.636391	No	OK	272.471	259.31	285.632	252.499	238.808	286.622	278.43	256.099	322.368
aceE	pyruvate dehydrogenase (acetyl-transferring), homodimeric type	CP160799:2055147-2057810	+	protein_coding	0.158455	0.180189	0.879381	0.379195	0.636391	No	OK	15850.6	14980.4	16720.7	15686.3	14383.6	14871.4	18883.4	19212.4	12066.4
ABXK18_06920	patatin-like phospholipase family protein	CP160799:1549244-1550233	-	protein_coding	-0.189918	0.21625	-0.878234	0.379817	0.637078	No	OK	88.8086	94.7738	82.8434	86.4106	86.4464	111.464	79.261	81.6692	87.5999
ABXK18_03275	tRNA-binding protein	CP160799:725220-725555	+	protein_coding	0.213457	0.243194	0.877723	0.380094	0.637185	No	OK	96.7395	89.7518	103.727	65.0885	97.2522	106.915	111.778	81.6692	117.734
ABXK18_08190	hydrolase	CP160799:1830481-1831704	-	protein_coding	-0.0998762	0.113918	-0.876741	0.380627	0.637722	No	OK	999.704	1034.41	964.994	1031.32	1046	1025.93	908.453	1001.2	985.324
ABXK18_15925	LexA family transcriptional regulator	CP160799:3528264-3528911	-	protein_coding	0.102487	0.117068	0.875446	0.381331	0.638543	No	OK	1883.49	1816.84	1950.14	1839.31	1882.37	1728.83	1803.7	2000.39	2046.33
ABXK18_03970	hypothetical protein	CP160799:877924-878217	+	protein_coding	0.162116	0.185374	0.874537	0.381826	0.639013	No	OK	451.874	426.032	477.716	497.142	397.653	383.301	526.374	544.461	362.313
ABXK18_04295	AAA family ATPase	CP160799:951257-952357	-	protein_coding	0.105499	0.12084	0.873048	0.382637	0.639783	No	OK	1676.37	1615.38	1737.36	1491.42	1590.61	1764.09	1704.11	1683.8	1824.18
ABXK18_10980	DUF2254 domain-containing protein	CP160799:2461766-2463064	+	protein_coding	-0.144934	0.166036	-0.872907	0.382714	0.639783	No	OK	292.054	306.442	277.667	268.21	314.449	336.668	264.203	318.611	250.185
cyoE	heme o synthase	CP160799:3168784-3169668	-	protein_coding	0.217336	0.249546	0.870923	0.383796	0.641233	No	OK	106.281	97.9199	114.642	90.8995	122.106	80.7547	141.247	119.983	82.6943
ABXK18_03345	Rrf2 family transcriptional regulator	CP160799:738750-739181	+	protein_coding	-0.246273	0.283028	-0.870138	0.384225	0.641591	No	OK	97.0511	105.07	89.0327	94.2661	81.0435	139.899	124.989	77.6362	64.4736
hflC	protease modulator HflC	CP160799:3094136-3095050	-	protein_coding	-0.160497	0.184718	-0.868875	0.384916	0.642129	No	OK	3570.88	3768.77	3373	4276.76	3538.9	3490.65	4258.76	3296.01	2564.23
ABXK18_06845	dipeptide epimerase	CP160799:1528430-1529533	+	protein_coding	-0.144047	0.165807	-0.868763	0.384977	0.642129	No	OK	915.228	961.546	868.909	870.839	918.493	1095.31	750.947	788.461	1067.32
ABXK18_04155	hypothetical protein	CP160799:924172-925341	-	protein_coding	0.148472	0.171606	0.865195	0.386932	0.64503	No	OK	185.229	175.847	194.61	154.866	180.457	192.219	180.878	197.619	205.334
icmO	type IVB secretion system protein IcmO/DotL	CP160799:3135548-3137899	-	protein_coding	0.142488	0.164794	0.864644	0.387234	0.645175	No	OK	2632.87	2503.55	2762.18	2369	2670.11	2471.55	2547.53	2291.78	3447.23
ABXK18_15315	ATP-grasp domain-containing protein	CP160799:3409996-3411228	-	protein_coding	0.182462	0.211209	0.863892	0.387647	0.645503	No	OK	270.712	253.227	288.197	310.854	246.372	202.456	303.834	342.809	217.949
ABXK18_08665	phosphoenolpyruvate carboxylase	CP160799:1946713-1949028	-	protein_coding	-0.115128	0.133654	-0.861387	0.389025	0.647436	No	OK	952.165	990.366	913.963	857.373	1029.79	1083.93	870.855	907.436	963.599
ABXK18_13445	N-acetylmuramoyl-L-alanine amidase-like domain-containing protein	CP160799:3019896-3020966	+	protein_coding	-0.15024	0.174682	-0.860075	0.389748	0.648279	No	OK	7951.98	8366.09	7537.86	7307.87	9877.58	7912.83	6198.62	7393.58	9021.39
lspE	GspE family T2SS ATPase variant LspE	CP160799:2265973-2267457	+	protein_coding	0.170556	0.19871	0.858316	0.390718	0.648947	No	OK	4009.16	3772.86	4245.46	3428.37	4583.82	3306.39	3217.18	4116.73	5402.46
ABXK18_12230	undecaprenyldiphospho-muramoylpentapeptide beta-N-acetylglucosaminyltransferase	CP160799:2719519-2720610	-	protein_coding	-0.158135	0.184256	-0.858237	0.390762	0.648947	No	OK	376.724	397.869	355.579	361.353	460.327	371.927	301.802	320.627	444.307
ABXK18_13230	MFS transporter	CP160799:2979554-2980849	+	protein_coding	-0.161581	0.188286	-0.858165	0.390801	0.648947	No	OK	156.341	164.76	147.922	145.888	188.021	160.372	160.554	154.264	128.947
ABXK18_06500	AraC family transcriptional regulator	CP160799:1449457-1450464	+	protein_coding	0.167362	0.195386	0.856569	0.391683	0.650051	No	OK	326.738	307.88	345.597	248.01	367.397	308.233	270.3	399.272	367.219
ABXK18_01415	Rieske (2Fe-2S) protein	CP160799:304256-304609	-	protein_coding	0.134391	0.156988	0.856058	0.391966	0.650158	No	OK	1376.08	1311.47	1440.69	1438.68	1357.21	1138.53	1582.17	1568.86	1171.04
ABXK18_10595	M48 family metalloprotease	CP160799:2365503-2366939	+	protein_coding	0.128621	0.150877	0.852486	0.393944	0.65273	No	OK	862.999	825.18	900.818	856.251	785.582	833.707	857.645	766.279	1078.53
ABXK18_08630	MerR family transcriptional regulator	CP160799:1938376-1939128	+	protein_coding	-0.298355	0.349989	-0.852471	0.393953	0.65273	No	OK	54.9125	60.2524	49.5726	74.0662	69.1571	37.5339	50.8083	70.5783	27.3312
ABXK18_03870	lysozyme inhibitor LprI family protein	CP160799:853732-854775	-	protein_coding	0.122568	0.143892	0.851808	0.394321	0.652978	No	OK	370.665	355.017	386.312	354.62	332.819	377.614	415.612	350.875	392.448
ABXK18_02985	CPBP family glutamic-type intramembrane protease	CP160799:662461-663210	+	protein_coding	0.145894	0.171588	0.850261	0.39518	0.653131	No	OK	350.968	333.304	368.632	415.22	301.482	283.21	374.966	353.9	377.03
ABXK18_09530	transporter associated domain-containing protein	CP160799:2133992-2134882	+	protein_coding	-0.152352	0.179186	-0.850247	0.395188	0.653131	No	OK	1954.44	2058.22	1850.65	2041.31	2248.69	1884.66	1577.09	1564.82	2410.05
ABXK18_03250	hypothetical protein	CP160799:720688-721362	+	protein_coding	0.210525	0.247711	0.849884	0.39539	0.653131	No	OK	292.285	270.758	313.812	370.331	182.618	259.325	384.111	324.66	232.665
ABXK18_02935	DUF721 domain-containing protein	CP160799:651530-651952	-	protein_coding	0.123242	0.145031	0.849762	0.395457	0.653131	No	OK	334.092	319.635	348.548	289.532	334.98	334.393	350.578	364.991	330.077
ABXK18_03065	hypothetical protein	CP160799:682060-682818	+	protein_coding	-0.120494	0.141875	-0.849298	0.395716	0.653131	No	OK	113448	118183	108713	101748	133092	119708	105413	105310	115415
ABXK18_11615	pilus assembly protein PilP	CP160799:2600407-2600991	-	protein_coding	0.124683	0.146825	0.84919	0.395775	0.653131	No	OK	694.488	665.021	723.955	682.307	688.329	624.427	625.959	700.742	845.164
ABXK18_07340	DUF4845 domain-containing protein	CP160799:1640820-1641212	+	protein_coding	0.190582	0.224508	0.84889	0.395943	0.653131	No	OK	110.372	103.146	117.598	113.344	121.025	75.0678	102.633	124.016	126.144
ABXK18_02005	NADH-quinone oxidoreductase subunit B family protein	CP160799:447856-448332	+	protein_coding	-0.122482	0.144484	-0.847719	0.396594	0.653845	No	OK	2463.15	2567.09	2359.2	2642.82	2392.4	2666.04	2691.83	2406.72	1979.06
rpsS	30S ribosomal protein S19	CP160799:3234736-3235014	-	protein_coding	0.206468	0.243729	0.847119	0.396929	0.654035	No	OK	7194.88	6680.56	7709.2	9085.46	5564.99	5391.23	8351.88	9666.21	5109.53
ABXK18_10185	DUF2269 domain-containing protein	CP160799:2284494-2284961	+	protein_coding	0.183643	0.217072	0.845999	0.397553	0.654663	No	OK	469.653	440.36	498.946	409.609	446.279	465.193	460.324	344.826	691.689
nudE	ADP compounds hydrolase NudE	CP160799:963438-963998	+	protein_coding	-0.136717	0.161671	-0.845651	0.397748	0.654663	No	OK	1473.24	1542.36	1404.13	1629.46	1546.31	1451.31	1438.89	1676.74	1096.75
ABXK18_07890	replication-associated recombination protein A	CP160799:1761320-1762624	+	protein_coding	0.161313	0.19094	0.84484	0.3982	0.655047	No	OK	828.131	782.147	874.114	689.041	947.669	709.732	646.282	950.791	1025.27
ABXK18_13490	hypothetical protein	CP160799:3027105-3027725	+	protein_coding	0.134442	0.159216	0.8444	0.398446	0.655091	No	OK	275.426	262.292	288.56	280.554	256.097	250.226	284.527	324.66	256.493
hutH	histidine ammonia-lyase	CP160799:2193651-2195171	-	protein_coding	-0.124676	0.147845	-0.84329	0.399066	0.65575	No	OK	865.496	902.457	828.536	955.006	807.193	945.172	961.294	804.593	719.721
ABXK18_03170	PDDEXK nuclease domain-containing protein	CP160799:703316-704392	+	protein_coding	0.154155	0.183387	0.840602	0.400571	0.657369	No	OK	316.117	299.037	333.196	308.609	315.529	272.974	276.397	420.445	302.745
ABXK18_06545	YicC/YloC family endoribonuclease	CP160799:1458330-1459196	+	protein_coding	0.24897	0.296408	0.839958	0.400932	0.657369	No	OK	143.136	130.464	155.807	171.699	126.428	93.266	181.894	198.628	86.8991
ABXK18_06790	hypothetical protein	CP160799:1512435-1513184	-	protein_coding	0.13113	0.156179	0.839615	0.401124	0.657369	No	OK	990.951	945.625	1036.28	1021.22	793.146	1022.51	1186.88	1028.43	893.519
rpe	ribulose-phosphate 3-epimerase	CP160799:2890460-2891113	+	protein_coding	0.138099	0.164519	0.839413	0.401237	0.657369	No	OK	3908.98	3722.64	4095.32	3646.08	3975.45	3546.38	3501.71	3659.99	5124.25
ABXK18_03430	DUF1328 family protein	CP160799:757785-757964	-	protein_coding	-0.221344	0.263702	-0.839372	0.401261	0.657369	No	OK	128.95	139.228	118.672	103.244	141.556	172.883	81.2933	114.942	159.782
trmJ	tRNA (cytosine(32)/uridine(32)-2-O)-methyltransferase TrmJ	CP160799:1783847-1784620	+	protein_coding	0.0970413	0.115639	0.839174	0.401371	0.657369	No	OK	1115.01	1077.24	1152.78	1126.7	1043.84	1061.19	1162.49	1208.91	1086.94
rpmA	50S ribosomal protein L27	CP160799:590387-590665	+	protein_coding	0.179061	0.213665	0.838045	0.402005	0.65777	No	OK	1019.74	956.11	1083.38	966.228	793.146	1108.96	1425.68	1087.91	736.54
ABXK18_08545	(Fe-S)-binding protein	CP160799:1919360-1919857	+	protein_coding	0.465505	0.555525	0.837955	0.402056	0.65777	No	OK	106.81	89.7715	123.849	65.0885	139.395	64.8313	60.97	145.19	165.389
ABXK18_10290	protease inhibitor I42 family protein	CP160799:2304276-2304647	-	protein_coding	-0.148699	0.177867	-0.836014	0.403147	0.658746	No	OK	305.576	320.965	290.187	326.565	292.837	343.492	358.707	265.173	246.681
ABXK18_12240	cation:proton antiporter	CP160799:2721446-2722885	-	protein_coding	-0.161165	0.192829	-0.835792	0.403272	0.658746	No	OK	1037.97	1096.25	979.688	987.55	1358.29	942.897	741.802	1014.31	1182.95
hemF	oxygen-dependent coproporphyrinogen oxidase	CP160799:2325578-2326513	+	protein_coding	-0.0988105	0.118276	-0.835425	0.403479	0.658746	No	OK	1004.97	1039.13	970.808	1023.46	1016.83	1077.11	1047.67	939.7	925.055
ABXK18_12330	4-phosphopantetheinyl transferase superfamily protein	CP160799:2745803-2746540	+	protein_coding	0.104821	0.125485	0.835326	0.403534	0.658746	No	OK	1711.52	1649.26	1773.77	1750.66	1732.17	1464.96	1693.95	1875.37	1752
ABXK18_05855	SAM-dependent methyltransferase	CP160799:1330035-1330811	-	protein_coding	0.117392	0.140758	0.833995	0.404284	0.659609	No	OK	635.871	609.577	662.165	567.841	658.073	602.817	656.444	742.081	587.971
ABXK18_02270	response regulator	CP160799:505754-506779	+	protein_coding	0.169108	0.20298	0.833129	0.404772	0.660045	No	OK	133.933	126.446	141.42	121.199	130.75	127.388	114.827	139.14	170.294
ABXK18_05205	ATP-binding protein	CP160799:1161246-1163276	-	protein_coding	0.116571	0.14018	0.83158	0.405646	0.661016	No	OK	653.5	627.152	679.848	580.186	690.491	610.779	601.571	742.081	695.894
ABXK18_03555	thiamine diphosphokinase	CP160799:791001-791651	+	protein_coding	0.265244	0.319074	0.831291	0.405809	0.661016	No	OK	44.5592	40.5546	48.5639	61.7219	28.0951	31.8469	47.7598	45.3718	52.56
argS	arginine--tRNA ligase	CP160799:1435361-1437130	+	protein_coding	0.092809	0.111766	0.830383	0.406322	0.661491	No	OK	4750.94	4598.04	4903.85	4337.36	4750.23	4706.52	4927.39	4987.87	4796.27
setA	Dot/Icm T4SS effector SetA	CP160799:1490650-1492584	+	protein_coding	-0.1402	0.168973	-0.829718	0.406698	0.661742	No	OK	180.881	189.685	172.078	176.188	207.471	185.395	160.554	180.479	175.2
ABXK18_04510	L-gulono-gamma-lactone oxidase	CP160799:992415-994343	+	protein_coding	-0.140601	0.169869	-0.8277	0.40784	0.662915	No	OK	218.375	229.414	207.336	223.321	243.13	221.791	195.104	186.528	240.374
folC	bifunctional tetrahydrofolate synthase/dihydrofolate synthase	CP160799:2236259-2237545	-	protein_coding	0.115643	0.139743	0.827543	0.407929	0.662915	No	OK	5740.72	5511.17	5970.27	5155.46	5957.24	5420.8	5202.77	5988.07	6719.97
ABXK18_01135	hypothetical protein	CP160799:246978-247244	+	protein_coding	-0.161405	0.195303	-0.826432	0.408559	0.662915	No	OK	3518.84	3716.06	3321.61	3513.66	3541.06	4093.47	3317.78	2362.36	4284.69
ABXK18_11105	MFS transporter	CP160799:2483411-2484703	+	protein_coding	0.125254	0.151574	0.826355	0.408603	0.662915	No	OK	879.785	841.745	917.824	924.706	926.057	674.473	896.259	878.196	979.017
ABXK18_09870	Gfo/Idh/MocA family oxidoreductase	CP160799:2203478-2204440	+	protein_coding	-0.130164	0.157597	-0.82593	0.408844	0.662915	No	OK	7429.13	7764.55	7093.71	6815.22	8698.67	7779.75	6264.67	6638.4	8378.06
pgl	6-phosphogluconolactonase	CP160799:3164096-3164809	-	protein_coding	0.108775	0.13172	0.825807	0.408913	0.662915	No	OK	926.823	891.635	962.011	971.839	922.815	780.25	1012.1	962.89	911.039
ftsH	ATP-dependent zinc metalloprotease FtsH	CP160799:437995-439905	+	protein_coding	-0.113098	0.136972	-0.825706	0.408971	0.662915	No	OK	4325.09	4494.79	4155.39	4610.06	4838.84	4035.46	4311.6	3668.06	4486.52
ABXK18_04505	phytanoyl-CoA dioxygenase family protein	CP160799:991291-992127	+	protein_coding	0.170656	0.207066	0.824164	0.409846	0.663194	No	OK	1654.67	1557.54	1751.8	1353.39	1551.71	1767.5	1481.57	1349.05	2424.77
folE	GTP cyclohydrolase I FolE	CP160799:472224-472763	-	protein_coding	-0.11343	0.137747	-0.823469	0.410241	0.663194	No	OK	2368.72	2462.07	2275.37	2100.79	2661.47	2623.96	2186.79	2187.93	2451.4
ABXK18_04895	hypothetical protein	CP160799:1076768-1076986	+	protein_coding	0.293618	0.357144	0.822127	0.411004	0.663194	No	OK	25.2843	22.6155	27.9531	16.8332	24.8533	26.16	30.485	30.2479	23.1264
ABXK18_07230	hypothetical protein	CP160799:1620829-1621095	-	protein_coding	-0.309852	0.377163	-0.821532	0.411343	0.663194	No	OK	33.5679	37.1646	29.9711	19.0777	59.4319	32.9843	26.4203	31.2561	32.2368
ABXK18_13005	MFS transporter	CP160799:2910965-2912257	-	protein_coding	0.140757	0.171433	0.82106	0.411612	0.663194	No	OK	5274.91	5017.26	5532.57	5368.68	4685.39	4997.69	6646.75	5727.94	4223.02
ABXK18_08670	methyltransferase	CP160799:1949266-1949925	-	protein_coding	-0.097592	0.118928	-0.820599	0.411875	0.663194	No	OK	692.393	715.835	668.95	713.729	701.296	732.479	639.169	697.717	669.964
ABXK18_15960	hypothetical protein	CP160799:3534104-3535174	-	protein_coding	-0.398236	0.48572	-0.819888	0.41228	0.663194	No	OK	14.3442	16.2965	12.3918	22.4443	16.2087	10.2365	7.11317	18.1487	11.9136
ABXK18_05475	L,D-transpeptidase family protein	CP160799:1246240-1246728	-	protein_coding	-0.205946	0.251325	-0.819441	0.412535	0.663194	No	OK	189.048	202.224	175.872	127.933	218.277	260.462	199.169	194.595	133.853
hppD	4-hydroxyphenylpyruvate dioxygenase	CP160799:1037347-1038393	-	protein_coding	-0.1729	0.211009	-0.819397	0.41256	0.663194	No	OK	14817.9	15704.6	13931.3	14791.9	11694	20627.7	16761.7	13682.1	11350.1
ABXK18_06145	AAA family ATPase	CP160799:1381289-1381828	+	protein_coding	0.196883	0.240295	0.81934	0.412593	0.663194	No	OK	115.49	107.466	123.513	84.1662	119.944	118.289	99.5844	162.33	108.624
ABXK18_03660	DNA repair protein	CP160799:813964-814641	+	protein_coding	-0.163748	0.199992	-0.818773	0.412916	0.663194	No	OK	99.9237	105.646	94.201	100.999	111.3	104.64	87.3903	97.8014	97.4111
ABXK18_08270	SDR family NAD(P)-dependent oxidoreductase	CP160799:1852521-1853372	+	protein_coding	-0.128905	0.157463	-0.818638	0.412993	0.663194	No	OK	333.294	348.274	318.314	370.331	345.786	328.706	355.658	269.206	330.077
plsY	glycerol-3-phosphate 1-O-acyltransferase PlsY	CP160799:959601-960434	-	protein_coding	-0.134838	0.164744	-0.81847	0.413089	0.663194	No	OK	724.699	758.477	690.922	862.984	631.059	781.387	810.901	598.908	662.956
dcd	dCTP deaminase	CP160799:239949-240515	+	protein_coding	-0.176316	0.215471	-0.818283	0.413196	0.663194	No	OK	5256.61	5576.93	4936.29	6495.39	4629.2	5606.2	6429.29	5008.04	3371.55
ABXK18_05390	ATP-binding protein	CP160799:1223294-1225744	+	protein_coding	0.147873	0.180728	0.818208	0.413238	0.663194	No	OK	1006.76	955.654	1057.86	753.007	1047.08	1066.87	876.952	1009.27	1287.37
fdxA	ferredoxin FdxA	CP160799:1582863-1583198	+	protein_coding	-0.139231	0.170204	-0.818022	0.413344	0.663194	No	OK	313.46	328.548	298.372	360.231	349.027	276.386	337.367	257.107	300.643
ABXK18_03465	efflux transporter outer membrane subunit	CP160799:762271-763824	+	protein_coding	-0.108579	0.132816	-0.817515	0.413634	0.663194	No	OK	2299.46	2386.59	2212.34	2364.51	2314.6	2480.65	1978.48	2131.47	2527.08
fliS	flagellar export chaperone FliS	CP160799:2242311-2242721	+	protein_coding	-0.15303	0.187379	-0.816686	0.414108	0.663194	No	OK	370.781	390.986	350.575	378.187	372.8	421.972	349.561	264.165	438
ABXK18_06095	Vir protein	CP160799:1371940-1372323	-	protein_coding	-0.267155	0.327149	-0.816616	0.414148	0.663194	No	OK	62.4087	67.7958	57.0215	78.5551	70.2377	54.5947	60.97	80.6609	29.4336
ABXK18_11960	DsbE family thiol:disulfide interchange protein	CP160799:2669529-2670062	-	protein_coding	0.186512	0.228435	0.816477	0.414227	0.663194	No	OK	93.5559	87.2026	99.9092	79.6773	87.527	94.4034	105.681	116.958	77.0879
ABXK18_04210	MFS transporter	CP160799:935860-937086	+	protein_coding	-0.147255	0.180363	-0.816437	0.41425	0.663194	No	OK	211.375	221.744	201.007	213.221	207.471	244.539	225.589	212.743	164.688
nuoF	NADH-quinone oxidoreductase subunit NuoF	CP160799:450867-452144	+	protein_coding	0.125493	0.153733	0.816307	0.414324	0.663194	No	OK	1916.79	1832.95	2000.62	1927.97	1892.1	1678.79	1967.3	2376.47	1658.09
lem15	Dot/Icm T4SS effector Lem15	CP160799:1568929-1569543	+	protein_coding	-0.173407	0.212528	-0.815925	0.414543	0.663194	No	OK	135.305	143.417	127.192	103.244	162.087	164.922	122.956	131.074	127.546
ABXK18_04465	site-2 protease family protein	CP160799:984134-985207	+	protein_coding	-0.133407	0.163558	-0.815654	0.414698	0.663194	No	OK	194.771	203.764	185.777	194.143	221.519	195.631	193.072	176.446	187.814
ABXK18_04115	hypothetical protein	CP160799:909559-910836	+	protein_coding	0.145572	0.17848	0.815618	0.414719	0.663194	No	OK	216.224	205.78	226.668	205.365	190.182	221.791	198.153	212.743	269.107
ftsW	putative lipid II flippase FtsW	CP160799:636218-637393	+	protein_coding	0.128439	0.15754	0.815279	0.414912	0.663194	No	OK	290.832	277.855	303.81	318.709	266.903	247.951	321.109	290.379	299.942
ABXK18_07155	alpha/beta hydrolase	CP160799:1605597-1606499	-	protein_coding	-0.18571	0.228096	-0.814175	0.415545	0.663594	No	OK	167.108	177.958	156.259	115.588	199.907	218.379	145.312	155.272	168.192
ABXK18_15135	DUF190 domain-containing protein	CP160799:3369639-3369992	+	protein_coding	-0.179651	0.220683	-0.814067	0.415606	0.663594	No	OK	149.212	158.419	140.005	160.477	113.461	201.318	139.215	153.256	127.546
ABXK18_08795	cytochrome b/b6 domain-containing protein	CP160799:1975697-1976119	+	protein_coding	-0.2056	0.253223	-0.811933	0.41683	0.664882	No	OK	71.9572	76.8052	67.1093	94.2661	71.3183	64.8313	71.1317	77.6362	52.56
ABXK18_04995	GH3 auxin-responsive promoter family protein	CP160799:1103527-1105056	+	protein_coding	-0.117753	0.145037	-0.811884	0.416858	0.664882	No	OK	715.597	744.572	686.621	764.229	649.428	820.059	772.287	653.354	634.224
ABXK18_14885	VOC family protein	CP160799:3301763-3302146	+	protein_coding	-0.186562	0.229956	-0.811294	0.417197	0.665067	No	OK	92.2318	98.3121	86.1515	92.0217	77.8017	125.113	87.3903	80.6609	90.4031
ABXK18_06570	retropepsin-like aspartic protease	CP160799:1462765-1463256	+	protein_coding	0.145599	0.179833	0.809634	0.41815	0.665967	No	OK	270.916	256.767	285.065	261.476	251.775	257.05	330.254	303.487	221.453
amrB	AmmeMemoRadiSam system protein B	CP160799:2375269-2376612	+	protein_coding	0.466821	0.576653	0.809536	0.418207	0.665967	No	OK	325.07	273.085	377.056	245.765	298.24	275.248	210.347	222.826	697.996
ABXK18_00470	YecA family protein	CP160799:105190-105771	-	protein_coding	0.118139	0.146136	0.808421	0.418848	0.666633	No	OK	2160.91	2072.26	2249.56	2026.72	2316.76	1873.28	2015.06	2598.29	2135.34
legLC8	Dot/Icm T4SS effector LegLC8	CP160799:1621207-1622928	+	protein_coding	-0.148427	0.184107	-0.806201	0.420127	0.667865	No	OK	288.944	303.345	274.543	261.476	319.852	328.706	330.254	271.222	222.153
ABXK18_13505	aminoglycoside phosphotransferase family protein	CP160799:3029476-3030357	+	protein_coding	0.128778	0.159792	0.805908	0.420296	0.667865	No	OK	501.855	479.03	524.681	531.93	436.554	468.605	545.682	593.866	434.496
[truncated: 1,232 more rows]
